# Supplementary material for: Moving beyond neurons: the role of cell type-specific gene regulation in Parkinson’s disease heritability
Source: NPJ Parkinsons Dis. 2019 Apr 17;5:6. doi: 10.1038/s41531-019-0076-6 (PMC6470136; doi:10.1038/s41531-019-0076-6)
Supplement: Supplementary file 2 — Data Set 1 [file 41531_2019_76_MOESM2_ESM.xlsx]

## Sheet: Column_descriptions
Column Name	Description
GWAS	GWAS name
Tissue	GTEx tissue
Tissue.Category	Overall tissue category, as used in figure.
Prop._SNPs	Proportion of SNPs accounted for by annotation within the baseline set of x SNPs.
Prop._h2	Proportion of heritability accounted for by the annotation.
Prop._h2_std_error	Jackknife standard errors for the proportion of heritability. Block jacknife over SNPs with 200 equally sized blocks of adjacent SNPs.
Enrichment	Enrichment = (Proportion of heritability)/(Proportion of SNPs)
Enrichment_std_error	Standard error of enrichment.
Enrichment_p	P-value of total enrichment
Coefficient	Regression co-efficient i.e. contribution of annotation after controlling for all other categories in the model.
Coefficient_std_error	Standard error of coefficient. Estimated using the covariance matrix for coefficient estimates.
Coefficient_z-score	Z-score for significance of co-efficient.
Z_score_P	P-value for coefficient computed from z-score.
Z_score_logP	-LOG10(Z_score_P)

## Sheet: Figure2A
GWAS	Tissue	Tissue.category	Prop._SNPs	Prop._h2	Prop._h2_std_error	Enrichment	Enrichment_std_error	Enrichment_p	Coefficient	Coefficient_std_error	Coefficient_z-score	Z_score_P	Z_score_logP
PD2011	Adipose Subcutaneous	Adipose	0.195897	0.270472	0.0760322	1.38069	0.388124	0.184119	-5.87667e-09	8.89508e-09	-0.660665	0.745586	0.127502
PD2011	Adipose Visceral (Omentum)	Adipose	0.18617	0.256086	0.077578	1.37555	0.416706	0.266822	-6.4718e-09	1.00138e-08	-0.64629	0.740954	0.130209
PD2011	Spleen	Blood/Immune	0.148023	0.279668	0.0665041	1.88935	0.449282	0.00348644	1.79087e-09	8.24259e-09	0.21727	0.413999	0.383001
PD2011	Whole Blood	Blood/Immune	0.144333	0.217334	0.0513085	1.50579	0.355488	0.073586	-4.11328e-10	7.35564e-09	-0.05592	0.522297	0.282082
PD2011	Artery Aorta	Cardiovascular/Respiratory	0.192237	0.315163	0.0809845	1.63945	0.421275	0.0186063	6.53871e-10	8.84883e-09	0.0738935	0.470548	0.327396
PD2011	Artery Coronary	Cardiovascular/Respiratory	0.191057	0.360732	0.0912889	1.88809	0.47781	0.00178956	7.73495e-09	9.09371e-09	0.850582	0.197501	0.704431
PD2011	Artery Tibial	Cardiovascular/Respiratory	0.204189	0.277773	0.0608042	1.36037	0.297784	0.12778	-7.11078e-09	7.68649e-09	-0.925101	0.822543	0.0848412
PD2011	Heart Atrial Appendage	Cardiovascular/Respiratory	0.19648	0.296546	0.0696865	1.50929	0.354675	0.0325017	4.15608e-10	7.28606e-09	0.0570415	0.477256	0.321249
PD2011	Heart Left Ventricle	Cardiovascular/Respiratory	0.188121	0.311614	0.0769556	1.65646	0.409076	0.00805954	1.29553e-09	7.93018e-09	0.163367	0.435115	0.361396
PD2011	Lung	Cardiovascular/Respiratory	0.179713	0.30257	0.0741115	1.68363	0.412388	0.0283627	2.06976e-10	8.75013e-09	0.0236541	0.490564	0.309304
PD2011	Amygdala	CNS	0.234641	0.39649	0.0505276	1.68977	0.21534	0.00888984	1.16063e-08	6.92812e-09	1.67525	0.0469425	1.32843
PD2011	Anterior cingulate cortex (BA24)	CNS	0.234304	0.402193	0.0525058	1.71655	0.224093	0.00734462	1.21923e-08	7.05929e-09	1.72712	0.0420729	1.376
PD2011	Caudate (basal ganglia)	CNS	0.225394	0.386466	0.0535552	1.71463	0.237608	0.00843947	1.17512e-08	7.0484e-09	1.66722	0.0477357	1.32116
PD2011	Cerebellar Hemisphere	CNS	0.199288	0.381832	0.070209	1.91599	0.3523	0.0502621	1.32071e-08	1.19748e-08	1.10291	0.135034	0.869557
PD2011	Cerebellum	CNS	0.195805	0.384135	0.0573718	1.96183	0.293005	0.0209612	1.45848e-08	1.03019e-08	1.41574	0.0784258	1.10554
PD2011	Cortex	CNS	0.226724	0.40439	0.0560706	1.78362	0.247308	0.0232529	1.39171e-08	8.59699e-09	1.61883	0.0527422	1.27784
PD2011	Frontal Cortex (BA9)	CNS	0.23469	0.386132	0.0510377	1.64529	0.217469	0.0141272	1.02523e-08	6.83799e-09	1.49931	0.0668961	1.1746
PD2011	Hippocampus	CNS	0.235649	0.414751	0.0530961	1.76004	0.225319	0.00368298	1.40305e-08	6.99259e-09	2.00648	0.0224025	1.6497
PD2011	Hypothalamus	CNS	0.232504	0.38748	0.0534141	1.66656	0.229735	0.0123873	1.09223e-08	7.12181e-09	1.53365	0.0625582	1.20372
PD2011	Nucleus accumbens (basal ganglia)	CNS	0.225952	0.366779	0.0508503	1.62326	0.22505	0.0188647	8.99062e-09	6.86285e-09	1.31004	0.0950909	1.02186
PD2011	Putamen (basal ganglia)	CNS	0.225556	0.380566	0.0575138	1.68724	0.254987	0.0139405	1.05555e-08	7.40224e-09	1.42599	0.076936	1.11387
PD2011	Spinal cord (cervical c-1)	CNS	0.223862	0.404149	0.0576236	1.80535	0.257407	0.00420384	1.25621e-08	7.26942e-09	1.72807	0.0419877	1.37688
PD2011	Substantia nigra	CNS	0.229635	0.401883	0.0586478	1.75009	0.255395	0.00810159	1.25252e-08	7.554e-09	1.65809	0.0486492	1.31292
PD2011	Colon Sigmoid	Digestive	0.178347	0.249642	0.0715123	1.39976	0.400973	0.17127	-9.38112e-09	9.51584e-09	-0.985842	0.837895	0.0768105
PD2011	Colon Transverse	Digestive	0.159407	0.249874	0.0695327	1.56753	0.436197	0.0768025	-5.18324e-09	9.55134e-09	-0.542672	0.706322	0.150997
PD2011	Esophagus Gastroesophageal Junction	Digestive	0.178523	0.267244	0.0613314	1.49697	0.343549	0.0486345	-6.72538e-09	7.86651e-09	-0.854939	0.803707	0.094902
PD2011	Esophagus Mucosa	Digestive	0.160217	0.231136	0.053285	1.44265	0.33258	0.118994	-5.09873e-09	8.38738e-09	-0.607905	0.728375	0.137645
PD2011	Esophagus Muscularis	Digestive	0.180178	0.295243	0.0469881	1.63862	0.260788	0.0166021	-2.78756e-09	6.54557e-09	-0.42587	0.664899	0.177244
PD2011	Liver	Digestive	0.160745	0.191025	0.0480411	1.18837	0.298865	0.492203	-1.06127e-08	7.33334e-09	-1.44718	0.926077	0.033353
PD2011	Minor Salivary Gland	Digestive	0.171565	0.28271	0.059304	1.64783	0.345665	0.0126134	1.69e-09	7.35704e-09	0.229712	0.409158	0.388109
PD2011	Small Intestine Terminal Ileum	Digestive	0.161493	0.277826	0.070813	1.72036	0.438488	0.0174644	-7.42327e-10	8.86229e-09	-0.0837625	0.533377	0.272965
PD2011	Stomach	Digestive	0.162116	0.289004	0.0789561	1.7827	0.487035	0.0204123	1.51501e-09	9.52811e-09	0.159004	0.436833	0.359685
PD2011	Adrenal Gland	Endocrine	0.160338	0.277356	0.0751927	1.72982	0.468963	0.0163096	1.6393e-10	8.75782e-09	0.0187181	0.492533	0.307565
PD2011	Pancreas	Endocrine	0.164798	0.187309	0.0439877	1.1366	0.26692	0.573312	-4.12765e-09	6.65078e-09	-0.620625	0.732577	0.135147
PD2011	Pituitary	Endocrine	0.162018	0.272919	0.0461261	1.6845	0.284698	0.0341782	2.24198e-09	7.78514e-09	0.287982	0.38668	0.412648
PD2011	Thyroid	Endocrine	0.167126	0.245149	0.0546505	1.46685	0.327001	0.0705603	-6.17947e-09	7.08709e-09	-0.871933	0.808378	0.0923857
PD2011	Skin Not Sun Exposed (Suprapubic)	Integumentary	0.157141	0.193921	0.0528978	1.23406	0.336626	0.404618	-1.13992e-08	8.61984e-09	-1.32243	0.906988	0.0423985
PD2011	Skin Sun Exposed (Lower leg)	Integumentary	0.158931	0.304823	0.0503072	1.91796	0.316534	0.0118156	7.80367e-09	8.4435e-09	0.924223	0.177685	0.750349
PD2011	Muscle Skeletal	Musculoskeletal/Connective	0.171595	0.334747	0.0546539	1.95079	0.318505	0.00263879	7.1529e-09	7.56847e-09	0.945091	0.172306	0.763699
PD2011	Breast Mammary Tissue	Other	0.187932	0.222465	0.0679238	1.18375	0.361427	0.551622	-1.10919e-08	9.14868e-09	-1.2124	0.887321	0.0519191
PD2011	Cells EBV-transformed lymphocytes	Other	0.16396	0.245368	0.0746072	1.49652	0.455034	0.121777	-8.74947e-09	1.01233e-08	-0.864287	0.806285	0.0935115
PD2011	Cells Transformed fibroblasts	Other	0.179938	0.285187	0.079732	1.58492	0.443108	0.051566	-2.01082e-09	9.10594e-09	-0.220825	0.587386	0.231077
PD2011	Cervix Ectocervix	Other	0.170301	0.329188	0.0528481	1.93297	0.310321	0.00959492	8.52319e-09	8.89519e-09	0.95818	0.168986	0.772149
PD2011	Cervix Endocervix	Other	0.169762	0.286418	0.045404	1.68717	0.267456	0.0247188	6.58115e-10	7.68378e-09	0.0856499	0.465872	0.331733
PD2011	Nerve Tibial	Other	0.189151	0.312813	0.085919	1.65377	0.454234	0.0249559	3.19175e-09	8.67517e-09	0.367918	0.356467	0.44798
PD2011	Bladder	Urogenital	0.187843	0.316268	0.0452206	1.68368	0.240736	0.00683018	2.20707e-09	6.35524e-09	0.347283	0.364189	0.438673
PD2011	Fallopian Tube	Urogenital	0.16253	0.250929	0.0706331	1.54389	0.434586	0.0826139	-3.76584e-09	9.77484e-09	-0.385259	0.649977	0.187102
PD2011	Kidney Cortex	Urogenital	0.166716	0.23264	0.0674443	1.39543	0.404547	0.216694	-6.65453e-09	8.71862e-09	-0.763255	0.777344	0.109386
PD2011	Ovary	Urogenital	0.164912	0.235615	0.042385	1.42873	0.257016	0.13843	-7.2824e-09	7.51284e-09	-0.969327	0.833809	0.0789334
PD2011	Prostate	Urogenital	0.147744	0.242939	0.0636888	1.64432	0.431074	0.0665181	-3.1916e-09	9.30651e-09	-0.342942	0.634179	0.197788
PD2011	Testis	Urogenital	0.175166	0.221828	0.0531211	1.26638	0.303261	0.392365	3.86766e-09	7.95323e-09	0.486301	0.313377	0.503933
PD2011	Uterus	Urogenital	0.168335	0.281968	0.0484832	1.67504	0.288015	0.0315265	-1.95464e-09	7.48938e-09	-0.260988	0.602949	0.219719
PD2011	Vagina	Urogenital	0.171645	0.295929	0.0501965	1.72407	0.292444	0.0358883	4.40066e-09	8.5843e-09	0.51264	0.304102	0.516981
PD2014	Adipose Subcutaneous	Adipose	0.195897	0.271447	0.0757749	1.38567	0.386811	0.180379	-1.71574e-09	2.74291e-09	-0.625518	0.734184	0.134195
PD2014	Adipose Visceral (Omentum)	Adipose	0.18617	0.258915	0.0784047	1.39075	0.421146	0.255377	-1.79921e-09	3.12788e-09	-0.575217	0.717428	0.144222
PD2014	Spleen	Blood/Immune	0.148023	0.277516	0.0657619	1.87481	0.444267	0.00405021	4.5842e-10	2.5371e-09	0.180686	0.428307	0.368245
PD2014	Whole Blood	Blood/Immune	0.144333	0.2173	0.0511012	1.50555	0.354052	0.072538	-8.15739e-11	2.24541e-09	-0.0363291	0.51449	0.288623
PD2014	Artery Aorta	Cardiovascular/Respiratory	0.192237	0.312815	0.0799007	1.62724	0.415636	0.0206703	1.50302e-10	2.71133e-09	0.0554346	0.477896	0.320667
PD2014	Artery Coronary	Cardiovascular/Respiratory	0.191057	0.361824	0.0908593	1.8938	0.475562	0.001778	2.4863e-09	2.80515e-09	0.886334	0.187719	0.726493
PD2014	Artery Tibial	Cardiovascular/Respiratory	0.204189	0.275191	0.060279	1.34773	0.295212	0.141791	-2.24998e-09	2.36649e-09	-0.950765	0.829138	0.0813731
PD2014	Heart Atrial Appendage	Cardiovascular/Respiratory	0.19648	0.29425	0.0684306	1.49761	0.348283	0.035088	7.04547e-11	2.2184e-09	0.0317593	0.487332	0.312175
PD2014	Heart Left Ventricle	Cardiovascular/Respiratory	0.188121	0.308809	0.0754083	1.64155	0.400851	0.00903109	3.07256e-10	2.41619e-09	0.127166	0.449405	0.347362
PD2014	Lung	Cardiovascular/Respiratory	0.179713	0.303344	0.0741037	1.68794	0.412344	0.0291674	1.5613e-10	2.72467e-09	0.0573026	0.477152	0.321343
PD2014	Amygdala	CNS	0.234641	0.39889	0.0517598	1.7	0.220591	0.00935374	3.70134e-09	2.20428e-09	1.67916	0.0465602	1.33199
PD2014	Anterior cingulate cortex (BA24)	CNS	0.234304	0.404951	0.0539142	1.72832	0.230104	0.00771745	3.89707e-09	2.24901e-09	1.7328	0.0415659	1.38126
PD2014	Caudate (basal ganglia)	CNS	0.225394	0.388222	0.0548838	1.72242	0.243502	0.00932676	3.71902e-09	2.24923e-09	1.65346	0.0491185	1.30875
PD2014	Cerebellar Hemisphere	CNS	0.199288	0.383843	0.0707403	1.92608	0.354966	0.0493948	4.1891e-09	3.72755e-09	1.12382	0.130544	0.884242
PD2014	Cerebellum	CNS	0.195805	0.38576	0.0583799	1.97012	0.298153	0.0213125	4.59564e-09	3.23067e-09	1.42251	0.0774397	1.11104
PD2014	Cortex	CNS	0.226724	0.40642	0.0570253	1.79258	0.251519	0.0231712	4.39933e-09	2.70628e-09	1.6256	0.0520172	1.28385
PD2014	Frontal Cortex (BA9)	CNS	0.23469	0.388543	0.0525153	1.65556	0.223765	0.0149039	3.28002e-09	2.17906e-09	1.50525	0.0661304	1.1796
PD2014	Hippocampus	CNS	0.235649	0.41705	0.0545693	1.7698	0.231571	0.00410999	4.44162e-09	2.22833e-09	1.99325	0.0231172	1.63607
PD2014	Hypothalamus	CNS	0.232504	0.389236	0.0546295	1.67411	0.234962	0.0134029	3.4629e-09	2.26814e-09	1.52675	0.0634111	1.19783
PD2014	Nucleus accumbens (basal ganglia)	CNS	0.225952	0.368306	0.0522976	1.63002	0.231455	0.0206126	2.85785e-09	2.1933e-09	1.30299	0.0962889	1.01642
PD2014	Putamen (basal ganglia)	CNS	0.225556	0.382218	0.0587637	1.69456	0.260528	0.0150451	3.3464e-09	2.3516e-09	1.42303	0.077364	1.11146
PD2014	Spinal cord (cervical c-1)	CNS	0.223862	0.406297	0.0590062	1.81494	0.263583	0.00469475	3.98406e-09	2.30875e-09	1.72563	0.0422068	1.37462
PD2014	Substantia nigra	CNS	0.229635	0.403614	0.0601087	1.75763	0.261757	0.00906236	3.95719e-09	2.40412e-09	1.646	0.0498815	1.30206
PD2014	Colon Sigmoid	Digestive	0.178347	0.248592	0.0706036	1.39387	0.395878	0.174304	-2.87232e-09	2.90248e-09	-0.989608	0.838817	0.0763327
PD2014	Colon Transverse	Digestive	0.159407	0.247204	0.0688119	1.55078	0.431676	0.0863342	-1.69542e-09	2.94325e-09	-0.576037	0.717705	0.144054
PD2014	Esophagus Gastroesophageal Junction	Digestive	0.178523	0.265033	0.060713	1.48459	0.340085	0.0543588	-2.11639e-09	2.41531e-09	-0.876237	0.809549	0.0917566
PD2014	Esophagus Mucosa	Digestive	0.160217	0.22906	0.0531706	1.42968	0.331866	0.132237	-1.63905e-09	2.59468e-09	-0.631696	0.736207	0.133
PD2014	Esophagus Muscularis	Digestive	0.180178	0.293503	0.0473971	1.62897	0.263058	0.0183155	-8.79362e-10	2.02236e-09	-0.434821	0.668154	0.175124
PD2014	Liver	Digestive	0.160745	0.188977	0.0474713	1.17563	0.295319	0.519386	-3.32819e-09	2.24296e-09	-1.48384	0.931074	0.0310159
PD2014	Minor Salivary Gland	Digestive	0.171565	0.279948	0.058018	1.63173	0.338169	0.0141122	4.13562e-10	2.24521e-09	0.184198	0.426929	0.369644
PD2014	Small Intestine Terminal Ileum	Digestive	0.161493	0.275796	0.0701575	1.70779	0.434429	0.0198043	-3.00047e-10	2.73539e-09	-0.109691	0.543673	0.264662
PD2014	Stomach	Digestive	0.162116	0.286029	0.0777119	1.76435	0.47936	0.0230659	3.50429e-10	2.92116e-09	0.119962	0.452256	0.344615
PD2014	Adrenal Gland	Endocrine	0.160338	0.274755	0.0741477	1.71359	0.462445	0.0190541	-4.48867e-11	2.6958e-09	-0.0166506	0.506642	0.295299
PD2014	Pancreas	Endocrine	0.164798	0.188171	0.0438605	1.14183	0.266147	0.557224	-1.19432e-09	2.03416e-09	-0.587132	0.721442	0.141798
PD2014	Pituitary	Endocrine	0.162018	0.270863	0.0462505	1.67181	0.285465	0.0366432	6.33165e-10	2.39064e-09	0.264852	0.395562	0.402786
PD2014	Thyroid	Endocrine	0.167126	0.245287	0.0549174	1.46768	0.328599	0.0759349	-1.85144e-09	2.22551e-09	-0.831918	0.797272	0.0983932
PD2014	Skin Not Sun Exposed (Suprapubic)	Integumentary	0.157141	0.192717	0.0525506	1.22639	0.334416	0.4203	-3.52015e-09	2.64386e-09	-1.33144	0.908478	0.0416855
PD2014	Skin Sun Exposed (Lower leg)	Integumentary	0.158931	0.302444	0.0507143	1.90298	0.319095	0.0128019	2.32487e-09	2.58865e-09	0.898101	0.184566	0.733849
PD2014	Muscle Skeletal	Musculoskeletal/Connective	0.171595	0.331513	0.0550085	1.93195	0.320571	0.0031861	2.09241e-09	2.33484e-09	0.896169	0.185081	0.732637
PD2014	Breast Mammary Tissue	Other	0.187932	0.224074	0.0686138	1.19231	0.365098	0.5387	-3.29598e-09	2.84119e-09	-1.16007	0.87699	0.0570055
PD2014	Cells EBV-transformed lymphocytes	Other	0.16396	0.242859	0.0734795	1.48121	0.448156	0.132273	-2.81499e-09	3.11422e-09	-0.903914	0.81698	0.0877888
PD2014	Cells Transformed fibroblasts	Other	0.179938	0.282381	0.0784394	1.56932	0.435925	0.0572338	-6.90767e-10	2.79205e-09	-0.247405	0.597703	0.223515
PD2014	Cervix Ectocervix	Other	0.170301	0.329822	0.0531954	1.9367	0.31236	0.00964465	2.71123e-09	2.7639e-09	0.980944	0.16331	0.786987
PD2014	Cervix Endocervix	Other	0.169762	0.286295	0.0459334	1.68644	0.270574	0.0261688	2.53992e-10	2.40521e-09	0.105601	0.45795	0.339182
PD2014	Nerve Tibial	Other	0.189151	0.315498	0.0866717	1.66797	0.458213	0.02561	1.14802e-09	2.72849e-09	0.420753	0.336968	0.472411
PD2014	Bladder	Urogenital	0.187843	0.313791	0.0450507	1.6705	0.239831	0.00770045	6.09311e-10	1.94989e-09	0.312485	0.377336	0.423272
PD2014	Fallopian Tube	Urogenital	0.16253	0.252207	0.0708002	1.55176	0.435613	0.081878	-1.01392e-09	3.05252e-09	-0.332158	0.630115	0.20058
PD2014	Kidney Cortex	Urogenital	0.166716	0.231576	0.0666287	1.38905	0.399654	0.221692	-2.05929e-09	2.66614e-09	-0.772389	0.780058	0.107873
PD2014	Ovary	Urogenital	0.164912	0.234065	0.0428647	1.41934	0.259925	0.146983	-2.27186e-09	2.31511e-09	-0.98132	0.836782	0.0773874
PD2014	Prostate	Urogenital	0.147744	0.240065	0.0633929	1.62487	0.429071	0.0769335	-1.10407e-09	2.88097e-09	-0.383228	0.649225	0.187605
PD2014	Testis	Urogenital	0.175166	0.2207	0.0529629	1.25995	0.302358	0.40094	1.14801e-09	2.43023e-09	0.472388	0.318325	0.497129
PD2014	Uterus	Urogenital	0.168335	0.279643	0.0485913	1.66122	0.288658	0.0340638	-6.62449e-10	2.29381e-09	-0.288799	0.613632	0.212092
PD2014	Vagina	Urogenital	0.171645	0.296015	0.0504334	1.72458	0.293823	0.0361963	1.40705e-09	2.65492e-09	0.529977	0.298064	0.525691
PD2018.ex23andMe	Adipose Subcutaneous	Adipose	0.195897	0.289924	0.038862	1.47999	0.19838	0.0248541	1.02359e-11	6.43217e-10	0.0159136	0.493652	0.306579
PD2018.ex23andMe	Adipose Visceral (Omentum)	Adipose	0.18617	0.317837	0.0503277	1.70724	0.270332	0.0184192	7.71767e-10	9.25333e-10	0.834042	0.202129	0.694372
PD2018.ex23andMe	Spleen	Blood/Immune	0.148023	0.248358	0.0405821	1.67783	0.27416	0.0103559	-1.13311e-12	7.1085e-10	-0.00159403	0.500636	0.300478
PD2018.ex23andMe	Whole Blood	Blood/Immune	0.144333	0.177215	0.0346289	1.22782	0.239924	0.335015	-5.95293e-10	6.35214e-10	-0.937154	0.82566	0.0831986
PD2018.ex23andMe	Artery Aorta	Cardiovascular/Respiratory	0.192237	0.264996	0.0375111	1.37849	0.19513	0.0476174	-3.63315e-10	5.35701e-10	-0.678205	0.751179	0.124256
PD2018.ex23andMe	Artery Coronary	Cardiovascular/Respiratory	0.191057	0.292229	0.0383667	1.52954	0.200813	0.0173185	8.89685e-11	6.73679e-10	0.132064	0.447467	0.349239
PD2018.ex23andMe	Artery Tibial	Cardiovascular/Respiratory	0.204189	0.283503	0.0405231	1.38844	0.198459	0.0381504	-3.3133e-10	5.80115e-10	-0.571146	0.71605	0.145057
PD2018.ex23andMe	Heart Atrial Appendage	Cardiovascular/Respiratory	0.19648	0.269734	0.032227	1.37283	0.164022	0.0216605	-9.42851e-11	4.62126e-10	-0.204025	0.580833	0.235949
PD2018.ex23andMe	Heart Left Ventricle	Cardiovascular/Respiratory	0.188121	0.294677	0.0347575	1.56642	0.184762	0.00266024	2.11348e-10	5.15529e-10	0.409964	0.340916	0.467352
PD2018.ex23andMe	Lung	Cardiovascular/Respiratory	0.179713	0.322326	0.0383005	1.79356	0.21312	0.00159703	8.06589e-10	7.5406e-10	1.06966	0.142386	0.846533
PD2018.ex23andMe	Amygdala	CNS	0.234641	0.406321	0.0402195	1.73167	0.171408	0.000313322	1.75497e-09	6.51561e-10	2.69349	0.00353545	2.45156
PD2018.ex23andMe	Anterior cingulate cortex (BA24)	CNS	0.234304	0.399058	0.0392079	1.70316	0.167338	0.000466215	1.64393e-09	6.43815e-10	2.55342	0.00533358	2.27298
PD2018.ex23andMe	Caudate (basal ganglia)	CNS	0.225394	0.384199	0.0400618	1.70457	0.177742	0.000765743	1.57244e-09	6.71063e-10	2.3432	0.00955947	2.01957
PD2018.ex23andMe	Cerebellar Hemisphere	CNS	0.199288	0.393283	0.0422919	1.97345	0.212216	0.00018887	1.98848e-09	7.58966e-10	2.61998	0.00439669	2.35687
PD2018.ex23andMe	Cerebellum	CNS	0.195805	0.369375	0.043745	1.88644	0.223411	0.00084335	1.70008e-09	7.72665e-10	2.20029	0.0138933	1.85719
PD2018.ex23andMe	Cortex	CNS	0.226724	0.380519	0.0419279	1.67834	0.18493	0.00182998	1.49095e-09	6.89328e-10	2.1629	0.0152743	1.81604
PD2018.ex23andMe	Frontal Cortex (BA9)	CNS	0.23469	0.393556	0.0401509	1.67692	0.171081	0.000890617	1.55234e-09	6.39986e-10	2.42558	0.00764204	2.11679
PD2018.ex23andMe	Hippocampus	CNS	0.235649	0.402952	0.0403699	1.70997	0.171314	0.00057571	1.66098e-09	6.6623e-10	2.4931	0.00633165	2.19848
PD2018.ex23andMe	Hypothalamus	CNS	0.232504	0.381274	0.0404336	1.63986	0.173905	0.00173467	1.43448e-09	6.47927e-10	2.21395	0.013416	1.87238
PD2018.ex23andMe	Nucleus accumbens (basal ganglia)	CNS	0.225952	0.389799	0.0395122	1.72514	0.17487	0.000450003	1.69312e-09	6.55603e-10	2.58253	0.00490392	2.30946
PD2018.ex23andMe	Putamen (basal ganglia)	CNS	0.225556	0.392009	0.0399182	1.73797	0.176977	0.000410489	1.66516e-09	6.72461e-10	2.47622	0.00663914	2.17789
PD2018.ex23andMe	Spinal cord (cervical c-1)	CNS	0.223862	0.417748	0.0391064	1.86609	0.17469	3.79702e-05	1.89763e-09	6.33084e-10	2.99744	0.0013613	2.86605
PD2018.ex23andMe	Substantia nigra	CNS	0.229635	0.426806	0.0387028	1.85862	0.16854	4.08443e-05	2.06412e-09	6.6103e-10	3.12258	0.000896361	3.04752
PD2018.ex23andMe	Colon Sigmoid	Digestive	0.178347	0.255324	0.0376461	1.43162	0.211083	0.0318968	-4.58703e-10	6.06021e-10	-0.75691	0.775448	0.110447
PD2018.ex23andMe	Colon Transverse	Digestive	0.159407	0.250215	0.0385266	1.56967	0.241687	0.0133411	-1.76172e-10	6.51105e-10	-0.270574	0.606641	0.217068
PD2018.ex23andMe	Esophagus Gastroesophageal Junction	Digestive	0.178523	0.321925	0.0403117	1.80327	0.225807	0.000108079	7.1406e-10	6.18352e-10	1.15478	0.124091	0.906261
PD2018.ex23andMe	Esophagus Mucosa	Digestive	0.160217	0.257512	0.0377378	1.60727	0.235542	0.00427126	2.60494e-10	6.81315e-10	0.38234	0.351105	0.454563
PD2018.ex23andMe	Esophagus Muscularis	Digestive	0.180178	0.322691	0.040095	1.79096	0.222531	8.23426e-05	6.41019e-10	6.06574e-10	1.05679	0.145304	0.837721
PD2018.ex23andMe	Liver	Digestive	0.160745	0.175925	0.0330414	1.09443	0.205551	0.640686	-1.15914e-09	5.42891e-10	-2.13513	0.983625	0.00717045
PD2018.ex23andMe	Minor Salivary Gland	Digestive	0.171565	0.237399	0.0309127	1.38373	0.180181	0.0405094	-4.30504e-10	5.36266e-10	-0.802781	0.788949	0.102951
PD2018.ex23andMe	Small Intestine Terminal Ileum	Digestive	0.161493	0.217696	0.0382946	1.34802	0.237128	0.133245	-1.01907e-09	6.42679e-10	-1.58566	0.943592	0.0252159
PD2018.ex23andMe	Stomach	Digestive	0.162116	0.281318	0.0432209	1.73529	0.266605	0.00373797	4.43887e-10	7.26121e-10	0.611312	0.270496	0.567839
PD2018.ex23andMe	Adrenal Gland	Endocrine	0.160338	0.279788	0.0371832	1.74498	0.231905	0.000509062	4.26934e-10	6.02798e-10	0.708253	0.239394	0.620887
PD2018.ex23andMe	Pancreas	Endocrine	0.164798	0.19038	0.0308512	1.15524	0.187207	0.400206	-2.17877e-10	4.88912e-10	-0.445637	0.67207	0.172585
PD2018.ex23andMe	Pituitary	Endocrine	0.162018	0.25082	0.0356079	1.5481	0.219778	0.00750876	2.27348e-10	5.34667e-10	0.425215	0.33534	0.474515
PD2018.ex23andMe	Thyroid	Endocrine	0.167126	0.268458	0.0328933	1.60632	0.196817	0.00465134	9.68424e-11	5.97111e-10	0.162185	0.43558	0.360932
PD2018.ex23andMe	Skin Not Sun Exposed (Suprapubic)	Integumentary	0.157141	0.2056	0.0348526	1.30838	0.221792	0.140676	-6.89074e-10	5.93169e-10	-1.16168	0.877318	0.056843
PD2018.ex23andMe	Skin Sun Exposed (Lower leg)	Integumentary	0.158931	0.219722	0.0358227	1.3825	0.225397	0.0709633	-4.87574e-10	5.85995e-10	-0.832045	0.797308	0.0983738
PD2018.ex23andMe	Muscle Skeletal	Musculoskeletal/Connective	0.171595	0.255171	0.0394813	1.48705	0.230084	0.0277981	-2.45816e-10	6.63334e-10	-0.370577	0.644524	0.190761
PD2018.ex23andMe	Breast Mammary Tissue	Other	0.187932	0.277173	0.0497493	1.47485	0.264719	0.0892812	-9.63621e-12	8.28018e-10	-0.0116377	0.504643	0.297016
PD2018.ex23andMe	Cells EBV-transformed lymphocytes	Other	0.16396	0.254616	0.0386059	1.55292	0.23546	0.00724261	-4.13612e-10	7.71593e-10	-0.536049	0.704038	0.152404
PD2018.ex23andMe	Cells Transformed fibroblasts	Other	0.179938	0.221769	0.0360388	1.23247	0.200285	0.22739	-9.9163e-10	6.04657e-10	-1.63999	0.949496	0.0225068
PD2018.ex23andMe	Cervix Ectocervix	Other	0.170301	0.283872	0.0380509	1.66688	0.223433	0.00752651	5.36234e-10	7.13024e-10	0.752055	0.226009	0.645875
PD2018.ex23andMe	Cervix Endocervix	Other	0.169762	0.288825	0.0366181	1.70135	0.215702	0.0040595	5.36391e-10	7.02177e-10	0.763896	0.222465	0.652739
PD2018.ex23andMe	Nerve Tibial	Other	0.189151	0.324349	0.0402485	1.71476	0.212785	0.00238322	7.59976e-10	7.05581e-10	1.07709	0.140719	0.851646
PD2018.ex23andMe	Bladder	Urogenital	0.187843	0.295605	0.0298786	1.57368	0.159061	0.000305175	2.16846e-10	4.47875e-10	0.484167	0.314134	0.502886
PD2018.ex23andMe	Fallopian Tube	Urogenital	0.16253	0.238504	0.0361829	1.46745	0.222623	0.0505358	-2.10999e-10	7.31813e-10	-0.288324	0.613451	0.21222
PD2018.ex23andMe	Kidney Cortex	Urogenital	0.166716	0.272731	0.0361882	1.6359	0.217065	0.00522497	3.85884e-10	5.80599e-10	0.66463	0.253144	0.596633
PD2018.ex23andMe	Ovary	Urogenital	0.164912	0.212313	0.0327659	1.28743	0.198687	0.134509	-9.32046e-10	5.20497e-10	-1.79069	0.963328	0.0162258
PD2018.ex23andMe	Prostate	Urogenital	0.147744	0.264246	0.0390476	1.78854	0.264292	0.0021852	5.76026e-10	6.83569e-10	0.842673	0.199706	0.69961
PD2018.ex23andMe	Testis	Urogenital	0.175166	0.215949	0.0339133	1.23282	0.193607	0.209602	4.33223e-10	5.24196e-10	0.826454	0.204273	0.689788
PD2018.ex23andMe	Uterus	Urogenital	0.168335	0.265835	0.0390147	1.5792	0.231768	0.0121956	-1.04301e-10	6.21455e-10	-0.167834	0.566643	0.24669
PD2018.ex23andMe	Vagina	Urogenital	0.171645	0.258874	0.0380939	1.50819	0.221934	0.0291926	1.61973e-10	7.05241e-10	0.229671	0.409174	0.388092
SCZ2011	Adipose Subcutaneous	Adipose	0.195897	0.207413	0.0221978	1.05879	0.113314	0.606127	-1.10351e-08	1.20366e-08	-0.916792	0.820374	0.085988
SCZ2011	Adipose Visceral (Omentum)	Adipose	0.18617	0.176997	0.0245182	0.950728	0.131698	0.70617	-2.02062e-08	1.34873e-08	-1.49817	0.932955	0.0301393
SCZ2011	Spleen	Blood/Immune	0.148023	0.185961	0.0210173	1.2563	0.141986	0.0745398	1.23866e-08	1.52518e-08	0.812141	0.208355	0.681196
SCZ2011	Whole Blood	Blood/Immune	0.144333	0.142566	0.0179303	0.987764	0.124229	0.921515	-1.73368e-09	1.22352e-08	-0.141697	0.55634	0.25466
SCZ2011	Artery Aorta	Cardiovascular/Respiratory	0.192237	0.219539	0.0219389	1.14202	0.114124	0.215731	-6.0275e-09	1.16231e-08	-0.518579	0.697973	0.156161
SCZ2011	Artery Coronary	Cardiovascular/Respiratory	0.191057	0.224599	0.0223662	1.17556	0.117066	0.136889	-2.3451e-09	1.20865e-08	-0.194026	0.576922	0.238883
SCZ2011	Artery Tibial	Cardiovascular/Respiratory	0.204189	0.254599	0.0225577	1.24688	0.110475	0.0260184	4.07207e-09	1.1831e-08	0.344186	0.365353	0.437287
SCZ2011	Heart Atrial Appendage	Cardiovascular/Respiratory	0.19648	0.200418	0.0221855	1.02004	0.112915	0.859396	-1.59682e-08	1.16241e-08	-1.37372	0.915235	0.0384672
SCZ2011	Heart Left Ventricle	Cardiovascular/Respiratory	0.188121	0.193822	0.0207558	1.03031	0.110333	0.784035	-1.98078e-08	1.16882e-08	-1.69469	0.954933	0.0200273
SCZ2011	Lung	Cardiovascular/Respiratory	0.179713	0.198578	0.0239728	1.10497	0.133395	0.433572	-3.79996e-09	1.42165e-08	-0.267292	0.605378	0.217974
SCZ2011	Amygdala	CNS	0.234641	0.355343	0.0239793	1.51441	0.102196	6.18341e-07	3.67853e-08	1.10253e-08	3.33644	0.000424297	3.37233
SCZ2011	Anterior cingulate cortex (BA24)	CNS	0.234304	0.355342	0.0224821	1.51659	0.0959529	1.45167e-07	3.74136e-08	1.04184e-08	3.59112	0.000164632	3.78349
SCZ2011	Caudate (basal ganglia)	CNS	0.225394	0.351139	0.0242811	1.55789	0.107728	2.27904e-07	4.13005e-08	1.11449e-08	3.70578	0.000105369	3.97729
SCZ2011	Cerebellar Hemisphere	CNS	0.199288	0.308482	0.0222376	1.54793	0.111585	1.32652e-06	3.83707e-08	1.1512e-08	3.33311	0.000429407	3.36713
SCZ2011	Cerebellum	CNS	0.195805	0.317794	0.0227723	1.62301	0.116301	1.2614e-07	4.69683e-08	1.18998e-08	3.94697	3.95735e-05	4.4026
SCZ2011	Cortex	CNS	0.226724	0.352007	0.0239254	1.55258	0.105527	2.36531e-07	4.15819e-08	1.12764e-08	3.68753	0.00011322	3.94608
SCZ2011	Frontal Cortex (BA9)	CNS	0.23469	0.35893	0.0239012	1.52938	0.101842	3.57377e-07	4.01772e-08	1.10714e-08	3.62892	0.000142304	3.84678
SCZ2011	Hippocampus	CNS	0.235649	0.360464	0.0240251	1.52967	0.101953	2.658e-07	3.9404e-08	1.10006e-08	3.58199	0.000170496	3.76829
SCZ2011	Hypothalamus	CNS	0.232504	0.34096	0.0245162	1.46647	0.105444	1.17953e-05	3.32924e-08	1.14873e-08	2.89819	0.00187664	2.72662
SCZ2011	Nucleus accumbens (basal ganglia)	CNS	0.225952	0.337945	0.0232923	1.49565	0.103085	1.94604e-06	3.48398e-08	1.09085e-08	3.19381	0.000702045	3.15363
SCZ2011	Putamen (basal ganglia)	CNS	0.225556	0.363162	0.0245485	1.61007	0.108836	3.2788e-08	4.71179e-08	1.1341e-08	4.15465	1.62895e-05	4.78809
SCZ2011	Spinal cord (cervical c-1)	CNS	0.223862	0.323077	0.0240047	1.4432	0.10723	4.85409e-05	2.80603e-08	1.14963e-08	2.44081	0.00732722	2.13506
SCZ2011	Substantia nigra	CNS	0.229635	0.362536	0.0242862	1.57875	0.10576	7.72652e-08	4.45803e-08	1.14071e-08	3.90811	4.65108e-05	4.33245
SCZ2011	Colon Sigmoid	Digestive	0.178347	0.220764	0.0212427	1.23783	0.119109	0.0481971	-4.86098e-10	1.2623e-08	-0.0385089	0.515359	0.28789
SCZ2011	Colon Transverse	Digestive	0.159407	0.19309	0.0205541	1.21131	0.128941	0.104095	2.33616e-09	1.3566e-08	0.172207	0.431637	0.364881
SCZ2011	Esophagus Gastroesophageal Junction	Digestive	0.178523	0.195363	0.0230775	1.09433	0.129269	0.468355	-1.75277e-08	1.36226e-08	-1.28667	0.900895	0.045326
SCZ2011	Esophagus Mucosa	Digestive	0.160217	0.171364	0.0192856	1.06958	0.120372	0.564967	-7.49319e-09	1.20215e-08	-0.623317	0.733462	0.134622
SCZ2011	Esophagus Muscularis	Digestive	0.180178	0.212005	0.0218915	1.17664	0.121499	0.151103	-9.26512e-09	1.30897e-08	-0.70782	0.760471	0.118917
SCZ2011	Liver	Digestive	0.160745	0.153555	0.0206435	0.95527	0.128424	0.726178	-1.81316e-08	1.22328e-08	-1.48221	0.930858	0.0311168
SCZ2011	Minor Salivary Gland	Digestive	0.171565	0.178431	0.0217891	1.04002	0.127002	0.752828	-1.06127e-08	1.25655e-08	-0.844591	0.80083	0.0964595
SCZ2011	Small Intestine Terminal Ileum	Digestive	0.161493	0.172839	0.0210063	1.07026	0.130075	0.590161	-9.10262e-09	1.40455e-08	-0.648079	0.741533	0.129869
SCZ2011	Stomach	Digestive	0.162116	0.186821	0.0206163	1.15239	0.12717	0.233757	-3.71941e-09	1.23479e-08	-0.301218	0.618376	0.208748
SCZ2011	Adrenal Gland	Endocrine	0.160338	0.199679	0.0200608	1.24536	0.125116	0.0520412	3.49665e-09	1.26678e-08	0.276027	0.391264	0.40753
SCZ2011	Pancreas	Endocrine	0.164798	0.140139	0.0191245	0.850372	0.116048	0.195035	-1.52068e-08	1.0976e-08	-1.38546	0.917043	0.0376101
SCZ2011	Pituitary	Endocrine	0.162018	0.215951	0.0179023	1.33288	0.110496	0.00293164	1.84698e-08	1.12093e-08	1.64771	0.0497058	1.30359
SCZ2011	Thyroid	Endocrine	0.167126	0.204939	0.0199762	1.22625	0.119528	0.0618332	2.94904e-09	1.23966e-08	0.237891	0.405983	0.391493
SCZ2011	Skin Not Sun Exposed (Suprapubic)	Integumentary	0.157141	0.16374	0.0189067	1.04199	0.120317	0.727678	-1.35743e-08	1.19663e-08	-1.13438	0.871682	0.0596421
SCZ2011	Skin Sun Exposed (Lower leg)	Integumentary	0.158931	0.17336	0.0207421	1.09078	0.13051	0.488485	-9.4793e-09	1.25977e-08	-0.752462	0.774113	0.111195
SCZ2011	Muscle Skeletal	Musculoskeletal/Connective	0.171595	0.213218	0.0202362	1.24256	0.11793	0.0416359	4.63013e-10	1.1796e-08	0.0392518	0.484345	0.314845
SCZ2011	Breast Mammary Tissue	Other	0.187932	0.188752	0.0214776	1.00436	0.114284	0.96952	-1.41752e-08	1.21915e-08	-1.16271	0.877527	0.0567397
SCZ2011	Cells EBV-transformed lymphocytes	Other	0.16396	0.162705	0.0214631	0.992345	0.130905	0.953262	-1.89081e-08	1.45007e-08	-1.30394	0.903874	0.0438923
SCZ2011	Cells Transformed fibroblasts	Other	0.179938	0.199357	0.0190681	1.10792	0.105971	0.311192	-5.65803e-09	1.11982e-08	-0.505262	0.693313	0.159071
SCZ2011	Cervix Ectocervix	Other	0.170301	0.196288	0.0214972	1.15259	0.12623	0.229423	-1.21389e-09	1.22518e-08	-0.0990782	0.539462	0.268039
SCZ2011	Cervix Endocervix	Other	0.169762	0.197054	0.0209415	1.16076	0.123357	0.194199	-2.4395e-09	1.21042e-08	-0.201542	0.579863	0.236675
SCZ2011	Nerve Tibial	Other	0.189151	0.187272	0.0191397	0.990066	0.101187	0.921746	-2.09577e-08	1.01682e-08	-2.0611	0.980353	0.00861735
SCZ2011	Bladder	Urogenital	0.187843	0.198066	0.018438	1.05442	0.0981565	0.580976	-1.31916e-08	1.02561e-08	-1.28622	0.900817	0.0453632
SCZ2011	Fallopian Tube	Urogenital	0.16253	0.182515	0.020706	1.12297	0.127398	0.338575	-5.02722e-09	1.26671e-08	-0.396873	0.654269	0.184243
SCZ2011	Kidney Cortex	Urogenital	0.166716	0.189311	0.0201385	1.13553	0.120796	0.267106	-2.30844e-09	1.24169e-08	-0.185911	0.573743	0.241283
SCZ2011	Ovary	Urogenital	0.164912	0.19127	0.019545	1.15983	0.118518	0.177002	-2.92356e-09	1.15508e-08	-0.253104	0.599906	0.221917
SCZ2011	Prostate	Urogenital	0.147744	0.201929	0.0197463	1.36674	0.133652	0.006623	2.07098e-08	1.41296e-08	1.4657	0.0713644	1.14652
SCZ2011	Testis	Urogenital	0.175166	0.18615	0.0204898	1.0627	0.116973	0.592492	1.03043e-08	1.13552e-08	0.907452	0.182084	0.739729
SCZ2011	Uterus	Urogenital	0.168335	0.194751	0.0210391	1.15693	0.124983	0.208971	-8.17573e-09	1.30592e-08	-0.626053	0.73436	0.134091
SCZ2011	Vagina	Urogenital	0.171645	0.165828	0.0196154	0.966112	0.114279	0.766008	-1.80013e-08	1.15435e-08	-1.55943	0.940553	0.0266168
SCZ2013	Adipose Subcutaneous	Adipose	0.195897	0.221037	0.0180277	1.12834	0.0920266	0.166366	-8.43208e-09	9.42361e-09	-0.894782	0.814548	0.0890832
SCZ2013	Adipose Visceral (Omentum)	Adipose	0.18617	0.185734	0.0170647	0.997658	0.091662	0.979605	-2.05863e-08	8.90915e-09	-2.31069	0.989575	0.00455128
SCZ2013	Spleen	Blood/Immune	0.148023	0.190386	0.0183285	1.28619	0.123822	0.023946	8.72613e-09	1.2384e-08	0.70463	0.24052	0.618848
SCZ2013	Whole Blood	Blood/Immune	0.144333	0.126518	0.0149281	0.876573	0.103429	0.229093	-1.96938e-08	9.82392e-09	-2.00468	0.977501	0.00988273
SCZ2013	Artery Aorta	Cardiovascular/Respiratory	0.192237	0.244942	0.0175172	1.27417	0.0911231	0.00345092	2.13654e-09	9.03435e-09	0.236491	0.406526	0.390912
SCZ2013	Artery Coronary	Cardiovascular/Respiratory	0.191057	0.232571	0.0177802	1.21729	0.0930622	0.0235449	-3.79736e-09	9.31166e-09	-0.407807	0.658292	0.181581
SCZ2013	Artery Tibial	Cardiovascular/Respiratory	0.204189	0.265971	0.0175045	1.30257	0.0857269	0.000622507	4.98225e-09	8.72985e-09	0.570715	0.284097	0.546534
SCZ2013	Heart Atrial Appendage	Cardiovascular/Respiratory	0.19648	0.230182	0.0169146	1.17153	0.0860879	0.0484996	-4.29691e-09	8.43346e-09	-0.509507	0.694802	0.158139
SCZ2013	Heart Left Ventricle	Cardiovascular/Respiratory	0.188121	0.225434	0.0164422	1.19835	0.0874026	0.0245835	-4.97077e-09	8.56473e-09	-0.580377	0.71917	0.143169
SCZ2013	Lung	Cardiovascular/Respiratory	0.179713	0.203476	0.0167693	1.13223	0.0933113	0.159625	-6.66062e-09	9.79303e-09	-0.680139	0.751792	0.123902
SCZ2013	Amygdala	CNS	0.234641	0.362417	0.0175753	1.54456	0.0749028	6.01203e-12	3.97131e-08	7.5935e-09	5.22988	8.48105e-08	7.07155
SCZ2013	Anterior cingulate cortex (BA24)	CNS	0.234304	0.365114	0.0177589	1.55829	0.0757943	6.34564e-12	4.19164e-08	7.69365e-09	5.44818	2.54434e-08	7.59442
SCZ2013	Caudate (basal ganglia)	CNS	0.225394	0.359895	0.0185955	1.59674	0.0825025	6.30403e-12	4.42606e-08	8.17937e-09	5.41124	3.12944e-08	7.50453
SCZ2013	Cerebellar Hemisphere	CNS	0.199288	0.317031	0.0191157	1.59082	0.0959201	1.35702e-09	4.07061e-08	8.86417e-09	4.5922	2.19297e-06	5.65897
SCZ2013	Cerebellum	CNS	0.195805	0.316442	0.0189105	1.61611	0.096578	5.06793e-10	4.35721e-08	8.9784e-09	4.85299	6.08069e-07	6.21605
SCZ2013	Cortex	CNS	0.226724	0.34976	0.0177916	1.54267	0.0784727	4.05468e-11	3.94347e-08	7.76755e-09	5.07685	1.91872e-07	6.71699
SCZ2013	Frontal Cortex (BA9)	CNS	0.23469	0.356816	0.0177306	1.52037	0.0755491	6.4736e-11	3.82321e-08	7.62449e-09	5.01438	2.66024e-07	6.57508
SCZ2013	Hippocampus	CNS	0.235649	0.368707	0.0179151	1.56465	0.0760245	5.48757e-12	4.25536e-08	7.78163e-09	5.46846	2.26978e-08	7.64402
SCZ2013	Hypothalamus	CNS	0.232504	0.33751	0.0181154	1.45164	0.0779143	2.27125e-08	3.13338e-08	7.95685e-09	3.93797	4.1087e-05	4.3863
SCZ2013	Nucleus accumbens (basal ganglia)	CNS	0.225952	0.343474	0.0183036	1.52012	0.0810068	6.66667e-10	3.67729e-08	8.14439e-09	4.51512	3.16409e-06	5.49975
SCZ2013	Putamen (basal ganglia)	CNS	0.225556	0.372665	0.01869	1.6522	0.0828619	2.38293e-13	5.03508e-08	8.27093e-09	6.08769	5.72759e-10	9.24203
SCZ2013	Spinal cord (cervical c-1)	CNS	0.223862	0.311771	0.0183168	1.39269	0.0818219	6.35925e-06	2.10577e-08	8.30733e-09	2.53484	0.00562496	2.24988
SCZ2013	Substantia nigra	CNS	0.229635	0.353978	0.0181936	1.54148	0.0792281	1.70987e-10	3.84944e-08	8.07184e-09	4.76898	9.25814e-07	6.03348
SCZ2013	Colon Sigmoid	Digestive	0.178347	0.231712	0.018852	1.29922	0.105704	0.00592118	1.81428e-09	1.07518e-08	0.168741	0.433	0.363512
SCZ2013	Colon Transverse	Digestive	0.159407	0.207381	0.0184923	1.30096	0.116007	0.011367	7.3033e-09	1.20416e-08	0.606506	0.272089	0.565288
SCZ2013	Esophagus Gastroesophageal Junction	Digestive	0.178523	0.225862	0.0181893	1.26517	0.101888	0.0116094	-2.54987e-09	1.00637e-08	-0.253372	0.60001	0.221842
SCZ2013	Esophagus Mucosa	Digestive	0.160217	0.180884	0.0162529	1.129	0.101443	0.20749	-5.98941e-09	9.61214e-09	-0.623109	0.733394	0.134663
SCZ2013	Esophagus Muscularis	Digestive	0.180178	0.244983	0.0178463	1.35968	0.0990484	0.0004406	6.62259e-09	9.85682e-09	0.671879	0.25083	0.60062
SCZ2013	Liver	Digestive	0.160745	0.167778	0.0148192	1.04375	0.0921903	0.638408	-1.19128e-08	8.61053e-09	-1.38352	0.916747	0.0377506
SCZ2013	Minor Salivary Gland	Digestive	0.171565	0.184975	0.0167446	1.07816	0.097599	0.426304	-1.01742e-08	9.23228e-09	-1.10202	0.864774	0.0630975
SCZ2013	Small Intestine Terminal Ileum	Digestive	0.161493	0.181115	0.0161156	1.1215	0.099791	0.226352	-7.99393e-09	1.023e-08	-0.781418	0.782722	0.106393
SCZ2013	Stomach	Digestive	0.162116	0.173117	0.0149023	1.06786	0.0919235	0.464008	-1.65537e-08	9.05202e-09	-1.82873	0.96628	0.014897
SCZ2013	Adrenal Gland	Endocrine	0.160338	0.214947	0.0142731	1.34059	0.0890185	0.000164019	9.60853e-09	9.10546e-09	1.05525	0.145656	0.836673
SCZ2013	Pancreas	Endocrine	0.164798	0.129245	0.012548	0.784265	0.0761418	0.00435224	-2.40007e-08	6.67196e-09	-3.59725	0.999839	6.98402e-05
SCZ2013	Pituitary	Endocrine	0.162018	0.208483	0.014701	1.28679	0.090737	0.0018286	1.04827e-08	8.81352e-09	1.18939	0.117143	0.931284
SCZ2013	Thyroid	Endocrine	0.167126	0.201775	0.0162859	1.20732	0.0974465	0.0368008	-1.44553e-09	9.63722e-09	-0.149994	0.559615	0.25211
SCZ2013	Skin Not Sun Exposed (Suprapubic)	Integumentary	0.157141	0.167169	0.0149543	1.06382	0.095165	0.504497	-1.51272e-08	8.7566e-09	-1.72752	0.957963	0.0186514
SCZ2013	Skin Sun Exposed (Lower leg)	Integumentary	0.158931	0.189073	0.0184726	1.18965	0.11623	0.106901	-3.13679e-09	1.04622e-08	-0.29982	0.617843	0.209122
SCZ2013	Muscle Skeletal	Musculoskeletal/Connective	0.171595	0.237208	0.0161281	1.38237	0.0939892	8.91203e-05	1.1181e-08	8.70739e-09	1.28408	0.0995571	1.00193
SCZ2013	Breast Mammary Tissue	Other	0.187932	0.195333	0.0169794	1.03938	0.0903487	0.663339	-1.48372e-08	9.39996e-09	-1.57843	0.942767	0.0255956
SCZ2013	Cells EBV-transformed lymphocytes	Other	0.16396	0.180563	0.0182985	1.10127	0.111604	0.367111	-1.0736e-08	1.12059e-08	-0.958066	0.830985	0.0804066
SCZ2013	Cells Transformed fibroblasts	Other	0.179938	0.215922	0.0169101	1.19998	0.0939777	0.0359901	-2.19209e-09	9.2915e-09	-0.235924	0.593254	0.226759
SCZ2013	Cervix Ectocervix	Other	0.170301	0.200869	0.0173906	1.17949	0.102117	0.0836707	-3.27559e-09	9.32484e-09	-0.351276	0.637309	0.19565
SCZ2013	Cervix Endocervix	Other	0.169762	0.195942	0.0160751	1.15421	0.0946916	0.108395	-6.01757e-09	9.10152e-09	-0.66116	0.745745	0.12741
SCZ2013	Nerve Tibial	Other	0.189151	0.211748	0.0164346	1.11947	0.0868858	0.169942	-8.81872e-09	8.57973e-09	-1.02786	0.847991	0.0716087
SCZ2013	Bladder	Urogenital	0.187843	0.208406	0.015961	1.10947	0.0849697	0.202782	-1.0442e-08	8.50048e-09	-1.22841	0.890353	0.0504379
SCZ2013	Fallopian Tube	Urogenital	0.16253	0.183331	0.0176447	1.12798	0.108563	0.243742	-8.04689e-09	1.00201e-08	-0.803076	0.789035	0.102904
SCZ2013	Kidney Cortex	Urogenital	0.166716	0.180141	0.01548	1.08053	0.0928525	0.389445	-1.15733e-08	8.62553e-09	-1.34175	0.910162	0.0408813
SCZ2013	Ovary	Urogenital	0.164912	0.193453	0.0152425	1.17307	0.092428	0.0639975	-3.70016e-09	9.01379e-09	-0.410501	0.659281	0.18093
SCZ2013	Prostate	Urogenital	0.147744	0.204781	0.0146718	1.38605	0.0993052	0.000203753	1.77932e-08	1.00136e-08	1.77691	0.0377913	1.42261
SCZ2013	Testis	Urogenital	0.175166	0.182343	0.0151652	1.04097	0.0865758	0.635699	8.1627e-09	7.77713e-09	1.04958	0.146956	0.832812
SCZ2013	Uterus	Urogenital	0.168335	0.204176	0.0177474	1.21291	0.105429	0.0479193	-5.69394e-09	1.03536e-08	-0.549948	0.708822	0.149463
SCZ2013	Vagina	Urogenital	0.171645	0.181567	0.0161942	1.0578	0.094347	0.542035	-1.2622e-08	8.79816e-09	-1.43462	0.924302	0.0341861
SCZ2014	Adipose Subcutaneous	Adipose	0.195897	0.212732	0.0128182	1.08594	0.0654335	0.191467	-6.53394e-09	6.08949e-09	-1.07299	0.858361	0.0663298
SCZ2014	Adipose Visceral (Omentum)	Adipose	0.18617	0.190016	0.0133857	1.02066	0.0719006	0.774113	-1.14522e-08	6.48537e-09	-1.76585	0.961289	0.0171459
SCZ2014	Spleen	Blood/Immune	0.148023	0.162518	0.0113807	1.09792	0.0768846	0.208562	-1.6145e-09	7.36278e-09	-0.219279	0.586784	0.231522
SCZ2014	Whole Blood	Blood/Immune	0.144333	0.109346	0.0120449	0.757601	0.0834526	0.00348184	-2.03124e-08	7.38399e-09	-2.75087	0.997028	0.00129257
SCZ2014	Artery Aorta	Cardiovascular/Respiratory	0.192237	0.248897	0.0146415	1.29474	0.0761638	0.000187527	7.72681e-09	6.95588e-09	1.11083	0.133321	0.875103
SCZ2014	Artery Coronary	Cardiovascular/Respiratory	0.191057	0.239692	0.0149269	1.25456	0.078128	0.0016757	4.23602e-09	7.22196e-09	0.586547	0.278754	0.554779
SCZ2014	Artery Tibial	Cardiovascular/Respiratory	0.204189	0.271108	0.0141672	1.32773	0.0693831	4.87346e-06	9.95135e-09	6.56898e-09	1.5149	0.064899	1.18776
SCZ2014	Heart Atrial Appendage	Cardiovascular/Respiratory	0.19648	0.224207	0.0112045	1.14112	0.057026	0.0144496	-3.34401e-09	5.21791e-09	-0.640872	0.739197	0.13124
SCZ2014	Heart Left Ventricle	Cardiovascular/Respiratory	0.188121	0.221037	0.0114263	1.17498	0.0607393	0.00458967	-2.33001e-09	5.63963e-09	-0.413149	0.660251	0.180291
SCZ2014	Lung	Cardiovascular/Respiratory	0.179713	0.18206	0.0123359	1.01306	0.0686419	0.848885	-1.09192e-08	6.61449e-09	-1.6508	0.95061	0.0219974
SCZ2014	Amygdala	CNS	0.234641	0.349521	0.0129621	1.4896	0.055242	8.87097e-17	3.23554e-08	4.89079e-09	6.61559	1.85032e-11	10.7328
SCZ2014	Anterior cingulate cortex (BA24)	CNS	0.234304	0.367351	0.0144715	1.56784	0.0617637	3.21871e-17	4.08377e-08	5.65694e-09	7.21904	2.61774e-13	12.5821
SCZ2014	Caudate (basal ganglia)	CNS	0.225394	0.34401	0.013986	1.52626	0.0620513	1.78465e-15	3.5332e-08	5.42819e-09	6.50899	3.78298e-11	10.4222
SCZ2014	Cerebellar Hemisphere	CNS	0.199288	0.306933	0.0143217	1.54015	0.0718644	1.08762e-13	3.54654e-08	5.74781e-09	6.17024	3.40925e-10	9.46734
SCZ2014	Cerebellum	CNS	0.195805	0.299407	0.0140124	1.52911	0.0715631	3.72881e-13	3.44462e-08	5.63391e-09	6.11409	4.85535e-10	9.31378
SCZ2014	Cortex	CNS	0.226724	0.355744	0.0136559	1.56906	0.0602317	2.72386e-18	4.11987e-08	5.38681e-09	7.64807	1.02011e-14	13.9914
SCZ2014	Frontal Cortex (BA9)	CNS	0.23469	0.371584	0.0138677	1.5833	0.0590895	5.9034e-20	4.32218e-08	5.32052e-09	8.12361	2.2626e-16	15.6454
SCZ2014	Hippocampus	CNS	0.235649	0.354518	0.0130216	1.50444	0.0552587	1.96299e-17	3.43543e-08	4.84242e-09	7.09445	6.49325e-13	12.1875
SCZ2014	Hypothalamus	CNS	0.232504	0.332723	0.0133353	1.43104	0.0573552	6.46549e-13	2.81388e-08	5.14971e-09	5.46415	2.32567e-08	7.63345
SCZ2014	Nucleus accumbens (basal ganglia)	CNS	0.225952	0.339441	0.0135564	1.50227	0.0599969	1.91581e-15	3.3595e-08	5.26334e-09	6.38282	8.69253e-11	10.0609
SCZ2014	Putamen (basal ganglia)	CNS	0.225556	0.343745	0.0147002	1.52399	0.0651731	6.13584e-14	3.4764e-08	5.86066e-09	5.93176	1.49848e-09	8.82435
SCZ2014	Spinal cord (cervical c-1)	CNS	0.223862	0.308609	0.0123466	1.37857	0.0551526	7.72516e-11	2.03528e-08	4.9162e-09	4.13994	1.73702e-05	4.7602
SCZ2014	Substantia nigra	CNS	0.229635	0.335962	0.0128382	1.46302	0.0559067	2.48866e-14	2.94596e-08	5.0295e-09	5.85736	2.3514e-09	8.62867
SCZ2014	Colon Sigmoid	Digestive	0.178347	0.222176	0.0127926	1.24575	0.071729	0.000929091	9.04742e-10	6.54311e-09	0.138274	0.445012	0.351628
SCZ2014	Colon Transverse	Digestive	0.159407	0.18758	0.0128791	1.17674	0.0807938	0.0329462	1.39148e-09	7.24381e-09	0.192092	0.423835	0.372803
SCZ2014	Esophagus Gastroesophageal Junction	Digestive	0.178523	0.218344	0.0126659	1.22306	0.0709482	0.00217675	-2.03421e-09	6.42042e-09	-0.316834	0.624315	0.204596
SCZ2014	Esophagus Mucosa	Digestive	0.160217	0.157206	0.0118808	0.98121	0.0741546	0.799738	-1.21885e-08	6.02641e-09	-2.02252	0.978439	0.00946645
SCZ2014	Esophagus Muscularis	Digestive	0.180178	0.230995	0.0127724	1.28204	0.070888	0.000120519	3.07012e-09	6.56563e-09	0.467605	0.320034	0.494804
SCZ2014	Liver	Digestive	0.160745	0.15054	0.0110657	0.936509	0.0688401	0.353019	-1.48969e-08	6.1041e-09	-2.44048	0.992666	0.0031968
SCZ2014	Minor Salivary Gland	Digestive	0.171565	0.161131	0.0110381	0.939185	0.0643379	0.344668	-1.65484e-08	5.3477e-09	-3.09449	0.999014	0.000428323
SCZ2014	Small Intestine Terminal Ileum	Digestive	0.161493	0.153863	0.0101244	0.952748	0.0626924	0.450845	-1.5834e-08	5.68009e-09	-2.78764	0.997345	0.00115445
SCZ2014	Stomach	Digestive	0.162116	0.155936	0.0112625	0.961879	0.0694717	0.58216	-1.90123e-08	5.9366e-09	-3.20256	0.999319	0.000295884
SCZ2014	Adrenal Gland	Endocrine	0.160338	0.186713	0.0102669	1.1645	0.064033	0.0105585	-2.0756e-09	5.47366e-09	-0.379197	0.647729	0.188606
SCZ2014	Pancreas	Endocrine	0.164798	0.120916	0.00888069	0.733727	0.0538884	1.39749e-06	-2.14368e-08	4.45542e-09	-4.81141	0.999999	3.25437e-07
SCZ2014	Pituitary	Endocrine	0.162018	0.19409	0.0110954	1.19795	0.0684827	0.00453405	5.26605e-09	6.14974e-09	0.856304	0.195915	0.707933
SCZ2014	Thyroid	Endocrine	0.167126	0.196464	0.0115456	1.17554	0.0690828	0.0133546	-1.46412e-10	5.87122e-09	-0.0249372	0.509947	0.292475
SCZ2014	Skin Not Sun Exposed (Suprapubic)	Integumentary	0.157141	0.164861	0.0115754	1.04913	0.0736626	0.505616	-8.08515e-09	5.85199e-09	-1.38161	0.916454	0.0378893
SCZ2014	Skin Sun Exposed (Lower leg)	Integumentary	0.158931	0.173522	0.0115559	1.0918	0.0727101	0.20949	-4.40577e-09	5.73192e-09	-0.768637	0.778946	0.108493
SCZ2014	Muscle Skeletal	Musculoskeletal/Connective	0.171595	0.22381	0.0125708	1.30429	0.0732585	3.47925e-05	8.53941e-09	6.4368e-09	1.32666	0.0923113	1.03475
SCZ2014	Breast Mammary Tissue	Other	0.187932	0.193493	0.0120968	1.02959	0.0643681	0.646007	-1.00198e-08	5.82802e-09	-1.71925	0.957215	0.0189904
SCZ2014	Cells EBV-transformed lymphocytes	Other	0.16396	0.170215	0.0121453	1.03815	0.0740747	0.606149	-7.31287e-09	6.98306e-09	-1.04723	0.852503	0.069304
SCZ2014	Cells Transformed fibroblasts	Other	0.179938	0.189942	0.0124434	1.0556	0.0691537	0.420124	-1.07542e-08	6.42598e-09	-1.67356	0.952891	0.0209568
SCZ2014	Cervix Ectocervix	Other	0.170301	0.180285	0.0125622	1.05862	0.0737644	0.428994	-8.72153e-09	5.91233e-09	-1.47514	0.929913	0.0315578
SCZ2014	Cervix Endocervix	Other	0.169762	0.189344	0.0125628	1.11535	0.0740023	0.125701	-4.45059e-09	5.99347e-09	-0.742572	0.77113	0.112873
SCZ2014	Nerve Tibial	Other	0.189151	0.203821	0.0124191	1.07756	0.0656571	0.236407	-8.54942e-09	5.85096e-09	-1.4612	0.92802	0.0324427
SCZ2014	Bladder	Urogenital	0.187843	0.205502	0.0127162	1.09401	0.0676958	0.166313	-6.03753e-09	5.76678e-09	-1.04695	0.852439	0.0693369
SCZ2014	Fallopian Tube	Urogenital	0.16253	0.167041	0.0123219	1.02776	0.075813	0.715313	-1.17422e-08	6.35047e-09	-1.84902	0.967773	0.0142266
SCZ2014	Kidney Cortex	Urogenital	0.166716	0.167246	0.0108292	1.00318	0.064956	0.96094	-1.26857e-08	5.43399e-09	-2.3345	0.990215	0.00427039
SCZ2014	Ovary	Urogenital	0.164912	0.186863	0.0103594	1.13311	0.0628176	0.0374531	-2.72247e-09	5.63228e-09	-0.48337	0.685584	0.16394
SCZ2014	Prostate	Urogenital	0.147744	0.183097	0.0116682	1.23928	0.0789753	0.00332797	7.45271e-09	7.02485e-09	1.06091	0.144366	0.840534
SCZ2014	Testis	Urogenital	0.175166	0.157584	0.0106659	0.899626	0.0608903	0.0996406	-4.06102e-09	5.10029e-09	-0.796232	0.787051	0.103997
SCZ2014	Uterus	Urogenital	0.168335	0.205416	0.0132527	1.22028	0.0787279	0.00624983	8.64879e-10	7.30798e-09	0.118347	0.452896	0.344001
SCZ2014	Vagina	Urogenital	0.171645	0.166966	0.0124531	0.972741	0.0725512	0.706414	-1.46205e-08	6.07844e-09	-2.40531	0.991921	0.0035231
SCZ2018	Adipose Subcutaneous	Adipose	0.195897	0.210048	0.0114408	1.07224	0.0584024	0.214465	-6.84064e-09	5.21e-09	-1.31298	0.905405	0.0431569
SCZ2018	Adipose Visceral (Omentum)	Adipose	0.18617	0.188634	0.0119004	1.01324	0.0639223	0.835865	-1.10151e-08	5.55977e-09	-1.98121	0.976216	0.0104539
SCZ2018	Spleen	Blood/Immune	0.148023	0.164001	0.0104679	1.10794	0.0707181	0.13015	-6.55688e-10	6.15319e-09	-0.106561	0.542431	0.265655
SCZ2018	Whole Blood	Blood/Immune	0.144333	0.115332	0.0110629	0.799072	0.0766486	0.00899439	-1.53403e-08	6.27519e-09	-2.4446	0.992749	0.00316036
SCZ2018	Artery Aorta	Cardiovascular/Respiratory	0.192237	0.243732	0.0128082	1.26787	0.066627	9.29401e-05	5.27279e-09	5.90277e-09	0.893274	0.185855	0.730825
SCZ2018	Artery Coronary	Cardiovascular/Respiratory	0.191057	0.232192	0.0128127	1.2153	0.0670623	0.00179274	9.81967e-10	6.00559e-09	0.163509	0.435059	0.361452
SCZ2018	Artery Tibial	Cardiovascular/Respiratory	0.204189	0.265256	0.0137242	1.29907	0.0672133	1.61665e-05	7.21332e-09	6.09781e-09	1.18294	0.118417	0.926586
SCZ2018	Heart Atrial Appendage	Cardiovascular/Respiratory	0.19648	0.22785	0.0108498	1.15966	0.0552207	0.00439562	-1.13797e-09	4.75792e-09	-0.239174	0.594515	0.225837
SCZ2018	Heart Left Ventricle	Cardiovascular/Respiratory	0.188121	0.220285	0.0117498	1.17098	0.0624589	0.0067349	-2.16246e-09	5.39271e-09	-0.400996	0.655789	0.183236
SCZ2018	Lung	Cardiovascular/Respiratory	0.179713	0.185917	0.0114362	1.03452	0.0636356	0.586839	-7.89868e-09	5.69376e-09	-1.38725	0.917318	0.0374803
SCZ2018	Amygdala	CNS	0.234641	0.35157	0.0120249	1.49833	0.0512479	8.58934e-20	3.09761e-08	4.21013e-09	7.35753	9.36728e-14	13.0284
SCZ2018	Anterior cingulate cortex (BA24)	CNS	0.234304	0.365657	0.0127427	1.56061	0.0543854	8.46145e-21	3.72248e-08	4.60933e-09	8.07597	3.34712e-16	15.4753
SCZ2018	Caudate (basal ganglia)	CNS	0.225394	0.34311	0.0125895	1.52227	0.0558557	6.87962e-18	3.25431e-08	4.59053e-09	7.08919	6.7452e-13	12.171
SCZ2018	Cerebellar Hemisphere	CNS	0.199288	0.305956	0.0126206	1.53525	0.0633285	2.51027e-15	3.26717e-08	5.06608e-09	6.44911	5.6254e-11	10.2498
SCZ2018	Cerebellum	CNS	0.195805	0.295808	0.0124298	1.51072	0.0634804	7.52573e-14	3.04065e-08	4.98758e-09	6.09644	5.42269e-10	9.26579
SCZ2018	Cortex	CNS	0.226724	0.357424	0.0124962	1.57648	0.0551166	3.10085e-21	3.90009e-08	4.64171e-09	8.40228	2.18943e-17	16.6597
SCZ2018	Frontal Cortex (BA9)	CNS	0.23469	0.369944	0.0124959	1.57631	0.0532443	2.61348e-22	3.95508e-08	4.53605e-09	8.71921	1.40072e-18	17.8536
SCZ2018	Hippocampus	CNS	0.235649	0.355568	0.0117162	1.50889	0.049719	1.1362e-20	3.25806e-08	4.16762e-09	7.81756	2.6929e-15	14.5698
SCZ2018	Hypothalamus	CNS	0.232504	0.329951	0.0120109	1.41912	0.0516588	1.29828e-14	2.4957e-08	4.4113e-09	5.65752	7.67899e-09	8.1147
SCZ2018	Nucleus accumbens (basal ganglia)	CNS	0.225952	0.338509	0.012355	1.49815	0.0546799	2.60235e-17	3.08027e-08	4.55694e-09	6.75951	6.92312e-12	11.1597
SCZ2018	Putamen (basal ganglia)	CNS	0.225556	0.342468	0.0132483	1.51833	0.0587362	1.62357e-16	3.18861e-08	4.84031e-09	6.58761	2.23487e-11	10.6507
SCZ2018	Spinal cord (cervical c-1)	CNS	0.223862	0.309462	0.0113838	1.38238	0.050852	2.16965e-12	1.97842e-08	4.28063e-09	4.6218	1.90211e-06	5.72077
SCZ2018	Substantia nigra	CNS	0.229635	0.33703	0.0116558	1.46767	0.050758	2.43397e-17	2.81505e-08	4.27735e-09	6.58131	2.33164e-11	10.6323
SCZ2018	Colon Sigmoid	Digestive	0.178347	0.218767	0.0124059	1.22664	0.0695605	0.0016367	-7.57393e-10	5.9607e-09	-0.127064	0.550555	0.259199
SCZ2018	Colon Transverse	Digestive	0.159407	0.188249	0.0116325	1.18094	0.0729735	0.0157119	1.86415e-09	6.03937e-09	0.308667	0.378788	0.421604
SCZ2018	Esophagus Gastroesophageal Junction	Digestive	0.178523	0.221177	0.012479	1.23893	0.0699014	0.00098055	-1.07783e-10	5.99683e-09	-0.0179734	0.50717	0.294846
SCZ2018	Esophagus Mucosa	Digestive	0.160217	0.161908	0.0111315	1.01056	0.0694779	0.879119	-8.86071e-09	5.27085e-09	-1.68108	0.953626	0.0206219
SCZ2018	Esophagus Muscularis	Digestive	0.180178	0.231141	0.0127447	1.28285	0.0707343	0.00013548	3.32274e-09	6.19661e-09	0.536219	0.295904	0.52885
SCZ2018	Liver	Digestive	0.160745	0.153958	0.0107644	0.957775	0.0669655	0.527987	-1.22557e-08	5.52199e-09	-2.21943	0.986771	0.00578343
SCZ2018	Minor Salivary Gland	Digestive	0.171565	0.162515	0.0104601	0.947253	0.0609687	0.386917	-1.4605e-08	4.70574e-09	-3.10366	0.999044	0.000415259
SCZ2018	Small Intestine Terminal Ileum	Digestive	0.161493	0.159231	0.0095575	0.985991	0.059182	0.813047	-1.15599e-08	4.82445e-09	-2.3961	0.991715	0.0036132
SCZ2018	Stomach	Digestive	0.162116	0.158644	0.0102213	0.978581	0.0630493	0.734299	-1.60508e-08	4.96908e-09	-3.23014	0.999381	0.000268757
SCZ2018	Adrenal Gland	Endocrine	0.160338	0.181116	0.00951219	1.12959	0.0593257	0.0295271	-4.85131e-09	4.78311e-09	-1.01426	0.84477	0.0732615
SCZ2018	Pancreas	Endocrine	0.164798	0.128017	0.008785	0.776812	0.0533078	4.5654e-05	-1.66979e-08	4.08947e-09	-4.08314	0.999978	9.64803e-06
SCZ2018	Pituitary	Endocrine	0.162018	0.199267	0.0107931	1.22991	0.0666169	0.000898912	7.17285e-09	5.40327e-09	1.3275	0.0921715	1.0354
SCZ2018	Thyroid	Endocrine	0.167126	0.19321	0.0105515	1.15607	0.0631351	0.0155022	-1.79202e-09	4.90618e-09	-0.365257	0.64254	0.1921
SCZ2018	Skin Not Sun Exposed (Suprapubic)	Integumentary	0.157141	0.172625	0.010503	1.09853	0.0668382	0.139705	-3.47659e-09	4.9984e-09	-0.69554	0.756642	0.12111
SCZ2018	Skin Sun Exposed (Lower leg)	Integumentary	0.158931	0.179978	0.0100369	1.13242	0.0631521	0.036736	-8.22135e-10	4.67366e-09	-0.175908	0.569817	0.244265
SCZ2018	Muscle Skeletal	Musculoskeletal/Connective	0.171595	0.219269	0.0109021	1.27783	0.0635336	1.2527e-05	5.7051e-09	5.20749e-09	1.09556	0.136637	0.864433
SCZ2018	Breast Mammary Tissue	Other	0.187932	0.197231	0.0115858	1.04948	0.061649	0.422053	-7.41837e-09	5.28399e-09	-1.40393	0.919831	0.0362921
SCZ2018	Cells EBV-transformed lymphocytes	Other	0.16396	0.167301	0.0106187	1.02038	0.0647642	0.752716	-9.05099e-09	5.63347e-09	-1.60665	0.945934	0.0241392
SCZ2018	Cells Transformed fibroblasts	Other	0.179938	0.195078	0.0103294	1.08414	0.0574053	0.139794	-7.57051e-09	5.15507e-09	-1.46856	0.929023	0.0319733
SCZ2018	Cervix Ectocervix	Other	0.170301	0.177789	0.0113903	1.04397	0.0668832	0.512148	-9.43937e-09	5.32983e-09	-1.77105	0.961724	0.0169497
SCZ2018	Cervix Endocervix	Other	0.169762	0.18702	0.0108181	1.10166	0.0637249	0.114802	-5.29761e-09	4.84704e-09	-1.09296	0.862794	0.0640931
SCZ2018	Nerve Tibial	Other	0.189151	0.205382	0.0110554	1.08581	0.0584473	0.141648	-6.85628e-09	4.8516e-09	-1.4132	0.921201	0.0356455
SCZ2018	Bladder	Urogenital	0.187843	0.204254	0.0109659	1.08736	0.0583777	0.136316	-5.7004e-09	4.66143e-09	-1.22289	0.889314	0.0509451
SCZ2018	Fallopian Tube	Urogenital	0.16253	0.16816	0.011623	1.03464	0.0715128	0.62964	-1.03835e-08	5.6788e-09	-1.82846	0.96626	0.014906
SCZ2018	Kidney Cortex	Urogenital	0.166716	0.17539	0.0100974	1.05203	0.0605665	0.391311	-8.09728e-09	4.8461e-09	-1.67088	0.952628	0.0210768
SCZ2018	Ovary	Urogenital	0.164912	0.187472	0.0105859	1.1368	0.0641912	0.036272	-2.00366e-09	5.08682e-09	-0.393892	0.65317	0.184974
SCZ2018	Prostate	Urogenital	0.147744	0.179779	0.0104616	1.21682	0.0708085	0.0030757	4.82883e-09	6.03683e-09	0.799894	0.211886	0.673898
SCZ2018	Testis	Urogenital	0.175166	0.159186	0.00957804	0.90877	0.0546797	0.0946963	-3.40917e-09	4.07459e-09	-0.836689	0.798616	0.0976618
SCZ2018	Uterus	Urogenital	0.168335	0.202835	0.0127584	1.20495	0.0757916	0.0085508	-4.59238e-10	6.50038e-09	-0.0706479	0.528161	0.277234
SCZ2018	Vagina	Urogenital	0.171645	0.173638	0.0102968	1.01161	0.0599891	0.846671	-1.02404e-08	4.8409e-09	-2.11539	0.982802	0.00753419

## Sheet: Figure2B
GWAS	Tissue	Tissue.category	Prop._SNPs	Prop._h2	Prop._h2_std_error	Enrichment	Enrichment_std_error	Enrichment_p	Coefficient	Coefficient_std_error	Coefficient_z-score	Z_score_P	Z_score_logP
PD2011	Cerebellar Hemisphere	Cerebellum	0.170051	0.411623	0.0675704	2.42059	0.397354	0.00875111	2.06259e-08	1.44198e-08	1.43038	0.0763036	1.11746
PD2011	Cerebellum	Cerebellum	0.146631	0.368847	0.0686585	2.51548	0.468242	0.0175833	2.08869e-08	1.69894e-08	1.22941	0.10946	0.960745
PD2011	Anterior cingulate cortex (BA24)	Cortex	0.22539	0.318571	0.0709325	1.41342	0.314709	0.0979048	6.66968e-10	7.93791e-09	0.0840231	0.466519	0.331131
PD2011	Cortex	Cortex	0.178976	0.355099	0.0495008	1.98406	0.276578	0.00194412	1.27659e-08	6.89508e-09	1.85145	0.0320521	1.49414
PD2011	Frontal Cortex (BA9)	Cortex	0.220116	0.382854	0.0895572	1.73933	0.406864	0.0053811	9.44964e-09	8.35598e-09	1.13088	0.129052	0.889235
PD2011	Caudate (basal ganglia)	Striatum	0.200265	0.224982	0.0550683	1.12342	0.274977	0.624149	-1.03261e-08	7.54767e-09	-1.36812	0.914362	0.0388816
PD2011	Nucleus accumbens (basal ganglia)	Striatum	0.193024	0.257841	0.0622365	1.3358	0.322429	0.177373	-3.75249e-09	7.60818e-09	-0.493218	0.689071	0.161736
PD2011	Putamen (basal ganglia)	Striatum	0.190804	0.279043	0.0659445	1.46246	0.345614	0.0892935	-2.85422e-09	8.1071e-09	-0.352064	0.637605	0.195448
PD2011	Amygdala	Other	0.204773	0.253874	0.0636791	1.23978	0.310974	0.357113	-5.81415e-09	7.88187e-09	-0.737662	0.76964	0.113712
PD2011	Hippocampus	Other	0.209274	0.240594	0.066809	1.14966	0.319242	0.578646	-7.48555e-09	8.48472e-09	-0.882239	0.811176	0.0908848
PD2011	Hypothalamus	Other	0.200526	0.239035	0.0555302	1.19204	0.276922	0.39851	-5.43504e-09	7.17298e-09	-0.75771	0.775688	0.110313
PD2011	Spinal cord (cervical c-1)	Other	0.187374	0.241024	0.0653758	1.28632	0.348905	0.299386	-8.78542e-09	8.5438e-09	-1.02828	0.848091	0.0715575
PD2011	Substantia nigra	Other	0.193823	0.224111	0.0576217	1.15627	0.297291	0.529421	-1.18085e-08	8.06239e-09	-1.46464	0.92849	0.0322228
PD2014	Cerebellar Hemisphere	Cerebellum	0.170051	0.408486	0.0681843	2.40214	0.400964	0.00918046	6.23189e-09	4.4124e-09	1.41236	0.0789222	1.1028
PD2014	Cerebellum	Cerebellum	0.146631	0.366328	0.0691113	2.4983	0.471329	0.0179748	6.33637e-09	5.18695e-09	1.2216	0.11093	0.954952
PD2014	Anterior cingulate cortex (BA24)	Cortex	0.22539	0.321884	0.0723093	1.42812	0.320818	0.096331	3.61327e-10	2.49401e-09	0.144878	0.442404	0.354181
PD2014	Cortex	Cortex	0.178976	0.353126	0.0502687	1.97304	0.280869	0.00216153	3.86097e-09	2.12988e-09	1.81276	0.0349345	1.45674
PD2014	Frontal Cortex (BA9)	Cortex	0.220116	0.385604	0.0900793	1.75182	0.409236	0.00581744	3.0413e-09	2.61335e-09	1.16375	0.122262	0.912709
PD2014	Caudate (basal ganglia)	Striatum	0.200265	0.223342	0.0548033	1.11523	0.273654	0.647248	-3.206e-09	2.31879e-09	-1.38261	0.916608	0.0378162
PD2014	Nucleus accumbens (basal ganglia)	Striatum	0.193024	0.256151	0.0615766	1.32705	0.31901	0.187797	-1.18958e-09	2.3293e-09	-0.510704	0.695221	0.157877
PD2014	Putamen (basal ganglia)	Striatum	0.190804	0.275975	0.0653767	1.44638	0.342637	0.101904	-9.80805e-10	2.49638e-09	-0.39289	0.6528	0.18522
PD2014	Amygdala	Other	0.204773	0.253329	0.0637741	1.23712	0.311438	0.365757	-1.77702e-09	2.43194e-09	-0.730702	0.767519	0.114911
PD2014	Hippocampus	Other	0.209274	0.238869	0.0663697	1.14142	0.317143	0.600651	-2.33883e-09	2.60447e-09	-0.898008	0.815409	0.0886243
PD2014	Hypothalamus	Other	0.200526	0.237394	0.0553723	1.18385	0.276135	0.423197	-1.70583e-09	2.2129e-09	-0.770855	0.779604	0.108126
PD2014	Spinal cord (cervical c-1)	Other	0.187374	0.239419	0.0648384	1.27776	0.346036	0.314822	-2.73428e-09	2.62426e-09	-1.04192	0.851276	0.0699294
PD2014	Substantia nigra	Other	0.193823	0.222127	0.057222	1.14603	0.295228	0.558673	-3.68141e-09	2.47763e-09	-1.48586	0.931342	0.0308907
PD2018.ex23andMe	Cerebellar Hemisphere	Cerebellum	0.170051	0.330966	0.0440709	1.94628	0.259163	9.54972e-05	1.14332e-09	6.8825e-10	1.6612	0.0483366	1.31572
PD2018.ex23andMe	Cerebellum	Cerebellum	0.146631	0.2603	0.039936	1.77521	0.272358	0.00299228	2.85072e-10	6.67679e-10	0.42696	0.334704	0.475339
PD2018.ex23andMe	Anterior cingulate cortex (BA24)	Cortex	0.22539	0.32949	0.040161	1.46186	0.178184	0.0194365	5.37897e-10	6.10973e-10	0.880394	0.189323	0.722797
PD2018.ex23andMe	Cortex	Cortex	0.178976	0.258655	0.0345497	1.4452	0.193041	0.0198902	6.03899e-11	4.87254e-10	0.123939	0.450682	0.34613
PD2018.ex23andMe	Frontal Cortex (BA9)	Cortex	0.220116	0.342581	0.0419176	1.55637	0.190434	0.00927493	7.29927e-10	6.31433e-10	1.15599	0.123844	0.907126
PD2018.ex23andMe	Caudate (basal ganglia)	Striatum	0.200265	0.251906	0.0367177	1.25786	0.183346	0.140037	-4.24329e-10	5.16945e-10	-0.820841	0.794131	0.100108
PD2018.ex23andMe	Nucleus accumbens (basal ganglia)	Striatum	0.193024	0.273327	0.0376528	1.41603	0.195068	0.0216279	1.72423e-10	5.43495e-10	0.317249	0.375527	0.425359
PD2018.ex23andMe	Putamen (basal ganglia)	Striatum	0.190804	0.2575	0.0379069	1.34955	0.198669	0.0637935	-2.96525e-10	5.44732e-10	-0.54435	0.7069	0.150642
PD2018.ex23andMe	Amygdala	Other	0.204773	0.263403	0.0346903	1.28632	0.169408	0.0800914	-2.45522e-10	4.889e-10	-0.502193	0.692234	0.159747
PD2018.ex23andMe	Hippocampus	Other	0.209274	0.242508	0.0347496	1.15881	0.166049	0.322568	-6.07474e-10	4.64508e-10	-1.30778	0.904526	0.0435791
PD2018.ex23andMe	Hypothalamus	Other	0.200526	0.231373	0.032293	1.15383	0.161041	0.320895	-5.08168e-10	4.72556e-10	-1.07536	0.858893	0.0660607
PD2018.ex23andMe	Spinal cord (cervical c-1)	Other	0.187374	0.270908	0.0386628	1.44581	0.20634	0.0173305	-1.43292e-10	5.77602e-10	-0.248081	0.597964	0.223325
PD2018.ex23andMe	Substantia nigra	Other	0.193823	0.288351	0.0360713	1.48771	0.186105	0.00572571	4.58688e-11	5.0284e-10	0.0912195	0.463659	0.333801
SCZ2011	Cerebellar Hemisphere	Cerebellum	0.170051	0.23877	0.0195831	1.40411	0.11516	0.000523247	1.90327e-08	1.25834e-08	1.51253	0.0651996	1.18575
SCZ2011	Cerebellum	Cerebellum	0.146631	0.209485	0.0191949	1.42866	0.130907	0.000916724	1.80975e-08	1.33263e-08	1.35802	0.0872283	1.05934
SCZ2011	Anterior cingulate cortex (BA24)	Cortex	0.22539	0.299686	0.0206585	1.32963	0.0916566	0.000326145	1.77208e-08	9.63937e-09	1.83838	0.0330033	1.48144
SCZ2011	Cortex	Cortex	0.178976	0.26473	0.0212289	1.47914	0.118613	0.000105314	2.92574e-08	1.30024e-08	2.25015	0.0122196	1.91294
SCZ2011	Frontal Cortex (BA9)	Cortex	0.220116	0.299241	0.0219162	1.35947	0.0995668	0.000383761	2.06592e-08	1.05637e-08	1.95567	0.0252521	1.5977
SCZ2011	Caudate (basal ganglia)	Striatum	0.200265	0.241213	0.0221955	1.20447	0.110831	0.0678573	2.71684e-09	1.11985e-08	0.242607	0.404155	0.393452
SCZ2011	Nucleus accumbens (basal ganglia)	Striatum	0.193024	0.261434	0.0222693	1.35442	0.11537	0.00253178	1.93477e-08	1.14139e-08	1.6951	0.0450281	1.34652
SCZ2011	Putamen (basal ganglia)	Striatum	0.190804	0.214149	0.0228086	1.12235	0.11954	0.311014	-7.40691e-09	1.22034e-08	-0.606956	0.72806	0.137833
SCZ2011	Amygdala	Other	0.204773	0.225294	0.0214936	1.10021	0.104963	0.34219	-6.10693e-09	1.11276e-08	-0.54881	0.708432	0.149702
SCZ2011	Hippocampus	Other	0.209274	0.216736	0.0200263	1.03566	0.0956943	0.710225	-1.16221e-08	1.02581e-08	-1.13297	0.871387	0.0597889
SCZ2011	Hypothalamus	Other	0.200526	0.220956	0.0200861	1.10188	0.100167	0.314195	4.99335e-10	1.05185e-08	0.0474719	0.481069	0.317793
SCZ2011	Spinal cord (cervical c-1)	Other	0.187374	0.183721	0.0204216	0.980502	0.108988	0.857694	-1.75699e-08	1.14483e-08	-1.53472	0.937573	0.0279948
SCZ2011	Substantia nigra	Other	0.193823	0.198672	0.0187983	1.02502	0.0969869	0.797062	-1.2177e-08	1.02997e-08	-1.18228	0.881452	0.0548014
SCZ2013	Cerebellar Hemisphere	Cerebellum	0.170051	0.23437	0.016674	1.37823	0.098053	0.000119884	1.29566e-08	9.41418e-09	1.37628	0.0843668	1.07383
SCZ2013	Cerebellum	Cerebellum	0.146631	0.207226	0.0153664	1.41325	0.104797	5.21391e-05	1.24076e-08	9.63906e-09	1.28722	0.0990083	1.00433
SCZ2013	Anterior cingulate cortex (BA24)	Cortex	0.22539	0.306983	0.017701	1.36201	0.0785349	9.67867e-06	1.90582e-08	7.90157e-09	2.41195	0.00793378	2.10052
SCZ2013	Cortex	Cortex	0.178976	0.272381	0.0191652	1.52189	0.107083	6.89947e-06	2.97168e-08	1.10087e-08	2.69938	0.00347339	2.45925
SCZ2013	Frontal Cortex (BA9)	Cortex	0.220116	0.306148	0.0185742	1.39085	0.084384	1.27317e-05	2.14614e-08	8.62047e-09	2.48958	0.00639465	2.19418
SCZ2013	Caudate (basal ganglia)	Striatum	0.200265	0.243885	0.0180423	1.21781	0.090092	0.0185015	1.36427e-09	8.81324e-09	0.154797	0.438491	0.35804
SCZ2013	Nucleus accumbens (basal ganglia)	Striatum	0.193024	0.230798	0.0153859	1.1957	0.0797099	0.0160799	6.16853e-10	7.65623e-09	0.0805688	0.467892	0.329854
SCZ2013	Putamen (basal ganglia)	Striatum	0.190804	0.223934	0.017376	1.17364	0.0910671	0.0627745	-4.52883e-09	8.86013e-09	-0.511147	0.695376	0.15778
SCZ2013	Amygdala	Other	0.204773	0.235408	0.0159223	1.1496	0.0777557	0.0573034	-3.16051e-09	7.65888e-09	-0.412659	0.660072	0.180409
SCZ2013	Hippocampus	Other	0.209274	0.23124	0.0162396	1.10497	0.0775997	0.184239	-7.22738e-09	7.86609e-09	-0.918802	0.820901	0.0857095
SCZ2013	Hypothalamus	Other	0.200526	0.206077	0.0159492	1.02768	0.0795365	0.72805	-8.66164e-09	7.82137e-09	-1.10743	0.865947	0.0625089
SCZ2013	Spinal cord (cervical c-1)	Other	0.187374	0.190273	0.0168011	1.01547	0.089666	0.863109	-1.84532e-08	8.75015e-09	-2.1089	0.982523	0.00765714
SCZ2013	Substantia nigra	Other	0.193823	0.196433	0.0163245	1.01347	0.0842238	0.873218	-1.7818e-08	8.15154e-09	-2.18585	0.985587	0.00630522
SCZ2014	Cerebellar Hemisphere	Cerebellum	0.170051	0.224669	0.0119686	1.32119	0.0703826	9.77797e-06	1.13825e-08	6.24981e-09	1.82126	0.0342836	1.46491
SCZ2014	Cerebellum	Cerebellum	0.146631	0.195041	0.0111071	1.33015	0.0757492	1.56025e-05	1.0738e-08	6.33574e-09	1.69483	0.0450542	1.34627
SCZ2014	Anterior cingulate cortex (BA24)	Cortex	0.22539	0.305813	0.0137464	1.35681	0.0609893	3.11208e-08	1.88674e-08	5.65318e-09	3.33748	0.000422716	3.37395
SCZ2014	Cortex	Cortex	0.178976	0.265701	0.0128569	1.48456	0.0718359	1.28204e-09	2.87666e-08	6.59728e-09	4.36037	6.49206e-06	5.18762
SCZ2014	Frontal Cortex (BA9)	Cortex	0.220116	0.309961	0.0133422	1.40817	0.0606144	2.36567e-10	2.34971e-08	5.71252e-09	4.11326	1.95057e-05	4.70984
SCZ2014	Caudate (basal ganglia)	Striatum	0.200265	0.229529	0.0131007	1.14612	0.0654168	0.0267019	-1.69191e-09	5.79797e-09	-0.291811	0.614784	0.211277
SCZ2014	Nucleus accumbens (basal ganglia)	Striatum	0.193024	0.229428	0.011834	1.1886	0.0613084	0.00240181	2.79747e-09	5.29441e-09	0.528382	0.298617	0.524885
SCZ2014	Putamen (basal ganglia)	Striatum	0.190804	0.216756	0.0134742	1.13601	0.0706178	0.0591332	-3.36566e-09	6.41256e-09	-0.524853	0.700157	0.154804
SCZ2014	Amygdala	Other	0.204773	0.214964	0.0121688	1.04977	0.0594256	0.402746	-9.15551e-09	5.22494e-09	-1.75227	0.960137	0.017667
SCZ2014	Hippocampus	Other	0.209274	0.219989	0.0141408	1.0512	0.0675711	0.452392	-8.06643e-09	6.16473e-09	-1.30848	0.904645	0.0435218
SCZ2014	Hypothalamus	Other	0.200526	0.1905	0.012263	0.949998	0.0611538	0.412119	-1.22627e-08	5.69246e-09	-2.1542	0.984388	0.00683381
SCZ2014	Spinal cord (cervical c-1)	Other	0.187374	0.183688	0.0118042	0.980327	0.062998	0.75432	-1.40435e-08	5.74613e-09	-2.444	0.992737	0.00316567
SCZ2014	Substantia nigra	Other	0.193823	0.183039	0.011995	0.944364	0.0618865	0.365571	-1.69091e-08	5.69334e-09	-2.96998	0.998511	0.000647188
SCZ2018	Cerebellar Hemisphere	Cerebellum	0.170051	0.227002	0.0119145	1.3349	0.0700644	4.53287e-06	1.191e-08	6.0174e-09	1.97926	0.0238936	1.62172
SCZ2018	Cerebellum	Cerebellum	0.146631	0.194002	0.0105275	1.32307	0.0717963	9.17134e-06	8.90104e-09	5.4123e-09	1.64459	0.0500267	1.3008
SCZ2018	Anterior cingulate cortex (BA24)	Cortex	0.22539	0.316769	0.0126071	1.40542	0.0559344	5.27839e-12	2.16736e-08	4.82307e-09	4.49374	3.49923e-06	5.45603
SCZ2018	Cortex	Cortex	0.178976	0.267632	0.0109273	1.49535	0.0610545	8.10365e-13	2.73733e-08	5.19813e-09	5.266	6.97148e-08	7.15668
SCZ2018	Frontal Cortex (BA9)	Cortex	0.220116	0.31383	0.0124113	1.42575	0.0563853	1.09612e-12	2.36327e-08	4.85726e-09	4.86544	5.71022e-07	6.24335
SCZ2018	Caudate (basal ganglia)	Striatum	0.200265	0.232519	0.0124737	1.16106	0.0622861	0.0102541	-2.55492e-10	5.18376e-09	-0.049287	0.519655	0.284285
SCZ2018	Nucleus accumbens (basal ganglia)	Striatum	0.193024	0.232056	0.0109308	1.20221	0.0566293	0.000432895	3.68446e-09	4.705e-09	0.783095	0.216786	0.663969
SCZ2018	Putamen (basal ganglia)	Striatum	0.190804	0.224525	0.0121891	1.17673	0.0638829	0.00681278	4.96169e-10	5.40794e-09	0.0917483	0.463449	0.333998
SCZ2018	Amygdala	Other	0.204773	0.229627	0.0110743	1.12137	0.0540806	0.0238669	-2.39989e-09	4.53017e-09	-0.529758	0.70186	0.153749
SCZ2018	Hippocampus	Other	0.209274	0.223608	0.012262	1.0685	0.058593	0.247239	-5.70689e-09	5.08913e-09	-1.12139	0.868939	0.0610107
SCZ2018	Hypothalamus	Other	0.200526	0.193581	0.0105225	0.965366	0.0524743	0.509474	-1.02845e-08	4.38185e-09	-2.34708	0.990539	0.00412826
SCZ2018	Spinal cord (cervical c-1)	Other	0.187374	0.185779	0.0103769	0.991486	0.0553806	0.877617	-1.151e-08	4.7017e-09	-2.44805	0.992818	0.00313016
SCZ2018	Substantia nigra	Other	0.193823	0.18544	0.0114475	0.956749	0.0590617	0.462954	-1.41953e-08	5.07481e-09	-2.79721	0.997423	0.00112077
