# Supplementary material for: Moving beyond neurons: the role of cell type-specific gene regulation in Parkinson’s disease heritability
Source: NPJ Parkinsons Dis. 2019 Apr 17;5:6. doi: 10.1038/s41531-019-0076-6 (PMC6470136; doi:10.1038/s41531-019-0076-6)
Supplement: Supplementary file 3 — Data Set 2 [file 41531_2019_76_MOESM3_ESM.xlsx]

## Sheet: Column_descriptions
Column Name	Description
GWAS	GWAS name
Tissue	GTEx tissue
Tissue.category	Overall tissue category, as used in figure.
Prop._SNPs	Proportion of SNPs accounted for by annotation within the baseline set of x SNPs.
Prop._h2	Proportion of heritability accounted for by the annotation.
Prop._h2_std_error	Jackknife standard errors for the proportion of heritability. Block jacknife over SNPs with 200 equally sized blocks of adjacent SNPs.
Enrichment	Enrichment = (Proportion of heritability)/(Proportion of SNPs)
Enrichment_std_error	Standard error of enrichment.
Enrichment_p	P-value of total enrichment
Coefficient	Regression co-efficient i.e. contribution of annotation after controlling for all other categories in the model.
Coefficient_std_error	Standard error of coefficient. Estimated using the covariance matrix for coefficient estimates.
Coefficient_z-score	Z-score for significance of co-efficient.
Z_score_P	P-value for coefficient computed from z-score.
Z_score_logP	-LOG10(Z_score_P)

## Sheet: Figure3A
GWAS	Tissue	Prop._SNPs	Prop._h2	Prop._h2_std_error	Enrichment	Enrichment_std_error	Enrichment_p	Coefficient	Coefficient_std_error	Coefficient_z-score	Z_score_P	Z_score_logP
PD2011	Blood	0.0545433	0.27017	0.0904291	4.95331	1.65793	0.0286429	5.73068e-08	3.85311e-08	1.48729	0.0684696	1.1645
PD2011	Brain	0.0887161	0.287244	0.0780149	3.23778	0.879376	0.0233705	2.9244e-08	2.45915e-08	1.18919	0.117182	0.931138
PD2014	Blood	0.0545433	0.268167	0.0901845	4.9166	1.65345	0.0286059	1.74927e-08	1.17657e-08	1.48676	0.0685396	1.16406
PD2014	Brain	0.0887161	0.289005	0.0777005	3.25763	0.875833	0.021803	9.16882e-09	7.51306e-09	1.22039	0.111159	0.954054
PD2018.ex23andMe	Blood	0.0545433	0.147353	0.0328126	2.70158	0.601588	0.00178242	1.8894e-09	1.28825e-09	1.46664	0.0712373	1.14729
PD2018.ex23andMe	Brain	0.0887161	0.209575	0.0341575	2.36231	0.385021	0.000384323	1.46112e-09	9.56733e-10	1.52719	0.0633563	1.19821
SCZ2011	Blood	0.0545433	0.105866	0.0180064	1.94095	0.33013	0.00279412	6.6841e-08	2.69245e-08	2.48254	0.0065225	2.18559
SCZ2011	Brain	0.0887161	0.132383	0.0177828	1.49221	0.200446	0.01003	2.88068e-08	1.73576e-08	1.65961	0.0484969	1.31429
SCZ2013	Blood	0.0545433	0.100153	0.0144233	1.8362	0.264437	0.00126905	4.94906e-08	2.12982e-08	2.3237	0.0100709	1.99693
SCZ2013	Brain	0.0887161	0.160038	0.0168737	1.80393	0.190199	1.1856e-05	5.25293e-08	1.52648e-08	3.4412	0.000289573	3.53824
SCZ2014	Blood	0.0545433	0.0897051	0.00992428	1.64466	0.181952	0.000436265	3.5114e-08	1.3238e-08	2.65252	0.00399471	2.39851
SCZ2014	Brain	0.0887161	0.133823	0.0119468	1.50844	0.134664	0.000197574	2.7647e-08	1.0634e-08	2.59988	0.00466283	2.33135
SCZ2018	Blood	0.0545433	0.0919076	0.0092969	1.68504	0.17045	9.18416e-05	3.62224e-08	1.18179e-08	3.06505	0.00108816	2.96331
SCZ2018	Brain	0.0887161	0.138292	0.0118544	1.55882	0.133622	6.32276e-05	3.03113e-08	1.04208e-08	2.90874	0.00181446	2.74125

## Sheet: Figure 3B
GWAS	Tissue	Tissue.category	Prop._SNPs	Prop._h2	Prop._h2_std_error	Enrichment	Enrichment_std_error	Enrichment_p	Coefficient	Coefficient_std_error	Coefficient_z-score	Z_score_P	Z_score_logP
PD2011	Amygdala	Other	0.00381218	0.010486	0.0144343	2.75065	3.78636	0.615959	1.85871e-08	7.17349e-08	0.259108	0.397776	0.400361
PD2011	Anterior cingulate cortex (BA24)	Cortex	0.00645378	0.012409	0.0116873	1.92275	1.81092	0.61294	-2.3491e-09	3.87821e-08	-0.0605719	0.52415	0.280544
PD2011	Caudate (basal ganglia)	Striatum	0.0100153	0.0442791	0.0234225	4.42113	2.33866	0.145054	5.07602e-08	4.78133e-08	1.06163	0.144201	0.841032
PD2011	Cerebellar Hemisphere	Cerebellum	0.028556	0.163093	0.0894005	5.71132	3.13071	0.143324	7.05104e-08	6.53973e-08	1.07819	0.140476	0.852399
PD2011	Frontal Cortex (BA9)	Cortex	0.010046	0.0286095	0.0153641	2.84784	1.52937	0.213111	2.19571e-08	3.10651e-08	0.706809	0.239843	0.620074
PD2011	Hippocampus	Other	0.00416999	0.107616	0.0990546	25.8071	23.7541	0.286725	3.84821e-07	3.78247e-07	1.01738	0.154486	0.81111
PD2011	Hypothalamus	Other	0.00527498	0.0368179	0.0162489	6.97971	3.08036	0.0889332	1.04775e-07	7.22462e-08	1.45025	0.0734943	1.13375
PD2011	Nucleus accumbens (basal ganglia)	Striatum	0.00831701	0.141303	0.128399	16.9896	15.4381	0.294497	2.5616e-07	2.64276e-07	0.969292	0.1662	0.77937
PD2011	Putamen (basal ganglia)	Striatum	0.0083784	0.00955894	0.0165731	1.1409	1.97808	0.942837	-1.79639e-08	4.15202e-08	-0.432654	0.667367	0.175635
PD2011	Spinal cord (cervical c-1)	Other	0.00843829	0.106761	0.0941707	12.652	11.1599	0.28949	1.90074e-07	1.99079e-07	0.954768	0.169848	0.769941
PD2011	Substantia nigra	Other	0.00334767	0.0872861	0.0773425	26.0737	23.1034	0.27083	4.11201e-07	3.89169e-07	1.05661	0.145344	0.837602
PD2014	Amygdala	Other	0.00381218	0.0106752	0.0144227	2.80028	3.78333	0.605827	6.0887e-09	2.20608e-08	0.275997	0.391275	0.407518
PD2014	Anterior cingulate cortex (BA24)	Cortex	0.00645378	0.0140905	0.0126562	2.18329	1.96106	0.549326	1.0023e-09	1.28484e-08	0.0780094	0.46891	0.32891
PD2014	Caudate (basal ganglia)	Striatum	0.0100153	0.0440988	0.023311	4.40313	2.32753	0.145478	1.55398e-08	1.46514e-08	1.06063	0.144428	0.840349
PD2014	Cerebellar Hemisphere	Cerebellum	0.028556	0.162415	0.0886228	5.6876	3.10347	0.141574	2.16216e-08	1.99462e-08	1.08399	0.139184	0.856411
PD2014	Frontal Cortex (BA9)	Cortex	0.010046	0.0288518	0.0153734	2.87196	1.53029	0.20833	6.95486e-09	9.57071e-09	0.726681	0.233711	0.631322
PD2014	Hippocampus	Other	0.00416999	0.106671	0.0981471	25.5807	23.5365	0.286753	1.17685e-07	1.15676e-07	1.01736	0.15449	0.811099
PD2014	Hypothalamus	Other	0.00527498	0.0366368	0.0162436	6.9454	3.07936	0.0886199	3.20702e-08	2.20747e-08	1.4528	0.0731394	1.13585
PD2014	Nucleus accumbens (basal ganglia)	Striatum	0.00831701	0.139927	0.127227	16.8242	15.2972	0.294876	7.81948e-08	8.07471e-08	0.968392	0.166424	0.778783
PD2014	Putamen (basal ganglia)	Striatum	0.0083784	0.00983606	0.0165506	1.17398	1.97538	0.929342	-5.27048e-09	1.27524e-08	-0.413293	0.660304	0.180256
PD2014	Spinal cord (cervical c-1)	Other	0.00843829	0.105697	0.0933579	12.5258	11.0636	0.29038	5.79701e-08	6.08269e-08	0.953035	0.170286	0.76882
PD2014	Substantia nigra	Other	0.00334767	0.0865737	0.0767132	25.8609	22.9154	0.270867	1.25755e-07	1.19018e-07	1.0566	0.145347	0.837595
PD2018.ex23andMe	Amygdala	Other	0.00381218	0.00862391	0.0116769	2.2622	3.06305	0.676645	1.11282e-09	6.93734e-09	0.16041	0.436279	0.360236
PD2018.ex23andMe	Hippocampus	Other	0.00416999	0.0280053	0.0161759	6.71592	3.87911	0.138342	1.09665e-08	8.65844e-09	1.26657	0.102655	0.98862
PD2018.ex23andMe	Hypothalamus	Other	0.00527498	0.0201656	0.00943482	3.82288	1.7886	0.109994	4.80406e-09	4.0283e-09	1.19258	0.116518	0.933608
SCZ2011	Amygdala	Other	0.00381218	-0.00309554	0.00378966	-0.812012	0.994092	0.0665346	-1.61099e-07	7.88707e-08	-2.04257	0.979453	0.00901661
SCZ2011	Anterior cingulate cortex (BA24)	Cortex	0.00645378	0.0144834	0.00616472	2.24417	0.955211	0.193569	8.21487e-08	7.61896e-08	1.07821	0.140469	0.852419
SCZ2011	Caudate (basal ganglia)	Striatum	0.0100153	0.0224724	0.00872097	2.2438	0.870762	0.145343	8.68167e-08	6.72232e-08	1.29147	0.0982705	1.00758
SCZ2011	Cerebellar Hemisphere	Cerebellum	0.028556	0.0504166	0.0116651	1.76553	0.408498	0.0543512	4.61634e-08	3.24616e-08	1.42209	0.0774997	1.1107
SCZ2011	Frontal Cortex (BA9)	Cortex	0.010046	0.0186792	0.00679125	1.85936	0.676013	0.19798	5.82697e-08	5.19951e-08	1.12068	0.131213	0.882024
SCZ2011	Hippocampus	Other	0.00416999	0.00732279	0.00455144	1.75607	1.09147	0.489536	3.71495e-08	8.60623e-08	0.431659	0.332995	0.477563
SCZ2011	Hypothalamus	Other	0.00527498	0.0063556	0.00440489	1.20486	0.835053	0.805982	1.02811e-08	6.66238e-08	0.154315	0.438681	0.357851
SCZ2011	Nucleus accumbens (basal ganglia)	Striatum	0.00831701	0.0119953	0.00641738	1.44226	0.771598	0.566228	1.7791e-08	6.12988e-08	0.290234	0.385819	0.413617
SCZ2011	Putamen (basal ganglia)	Striatum	0.0083784	0.0242893	0.00687307	2.89904	0.820331	0.019521	1.35716e-07	6.31527e-08	2.14902	0.0158165	1.80089
SCZ2011	Spinal cord (cervical c-1)	Other	0.00843829	0.0120606	0.00520258	1.42927	0.616544	0.482567	2.12908e-08	4.84476e-08	0.439462	0.330164	0.481271
SCZ2011	Substantia nigra	Other	0.00334767	0.000636319	0.00314833	0.190078	0.940455	0.393317	-8.07452e-08	7.55483e-08	-1.06879	0.857418	0.0668076
SCZ2013	Amygdala	Other	0.00381218	0.00406645	0.00469079	1.0667	1.23048	0.956724	-1.10043e-08	9.14967e-08	-0.12027	0.547865	0.261326
SCZ2013	Anterior cingulate cortex (BA24)	Cortex	0.00645378	0.0150991	0.00608995	2.33958	0.943626	0.152438	8.45197e-08	7.00114e-08	1.20723	0.113672	0.944346
SCZ2013	Caudate (basal ganglia)	Striatum	0.0100153	0.0167924	0.00824211	1.67667	0.822949	0.40801	3.59722e-08	6.14441e-08	0.585445	0.279124	0.554202
SCZ2013	Cerebellar Hemisphere	Cerebellum	0.028556	0.0547789	0.010174	1.9183	0.356283	0.00899793	5.28087e-08	2.67702e-08	1.97266	0.0242669	1.61499
SCZ2013	Frontal Cortex (BA9)	Cortex	0.010046	0.0223161	0.00607178	2.22138	0.604396	0.0423247	8.12006e-08	4.45841e-08	1.82129	0.0342815	1.46494
SCZ2013	Hippocampus	Other	0.00416999	0.00914479	0.00467043	2.193	1.12001	0.28719	6.40255e-08	8.22732e-08	0.778206	0.218224	0.661098
SCZ2013	Hypothalamus	Other	0.00527498	0.00580043	0.00432053	1.09961	0.819061	0.903029	6.3204e-10	6.08993e-08	0.0103784	0.49586	0.304641
SCZ2013	Nucleus accumbens (basal ganglia)	Striatum	0.00831701	0.0167158	0.00581333	2.00984	0.698969	0.143827	5.75472e-08	5.12139e-08	1.12366	0.130578	0.88413
SCZ2013	Putamen (basal ganglia)	Striatum	0.0083784	0.0207863	0.00617643	2.48094	0.737185	0.0431738	9.48243e-08	5.40798e-08	1.75341	0.0397654	1.40049
SCZ2013	Spinal cord (cervical c-1)	Other	0.00843829	0.0165277	0.0057186	1.95866	0.677697	0.153748	5.60174e-08	5.03035e-08	1.11359	0.132728	0.877038
SCZ2013	Substantia nigra	Other	0.00334767	-4.86989e-05	0.0022975	-0.0145471	0.686299	0.147145	-9.58439e-08	5.21924e-08	-1.83636	0.966848	0.014642
SCZ2014	Amygdala	Other	0.00381218	0.00311046	0.00327721	0.815927	0.859669	0.830854	-2.33702e-08	5.90326e-08	-0.395886	0.653905	0.184485
SCZ2014	Anterior cingulate cortex (BA24)	Cortex	0.00645378	0.00957817	0.00416534	1.48412	0.645411	0.452463	2.0601e-08	4.41199e-08	0.466932	0.320274	0.494478
SCZ2014	Caudate (basal ganglia)	Striatum	0.0100153	0.0213388	0.00716839	2.13061	0.715742	0.11878	6.70486e-08	4.93727e-08	1.35801	0.0872303	1.05933
SCZ2014	Cerebellar Hemisphere	Cerebellum	0.028556	0.0443377	0.00733747	1.55266	0.25695	0.0322398	2.51289e-08	1.83962e-08	1.36598	0.085972	1.06564
SCZ2014	Frontal Cortex (BA9)	Cortex	0.010046	0.0192786	0.00538477	1.91902	0.53601	0.0894484	5.70044e-08	3.69951e-08	1.54086	0.0616752	1.20989
SCZ2014	Hippocampus	Other	0.00416999	0.0121573	0.00529658	2.91542	1.27016	0.135095	1.12585e-07	8.65721e-08	1.30048	0.0967179	1.01449
SCZ2014	Hypothalamus	Other	0.00527498	0.006526	0.00328539	1.23716	0.622825	0.70363	1.42477e-08	4.23548e-08	0.336389	0.368289	0.433812
SCZ2014	Nucleus accumbens (basal ganglia)	Striatum	0.00831701	0.0108482	0.00439609	1.30434	0.528566	0.564247	8.26087e-09	3.5758e-08	0.231021	0.408649	0.388649
SCZ2014	Putamen (basal ganglia)	Striatum	0.0083784	0.0123501	0.00458693	1.47404	0.547471	0.387808	2.14325e-08	3.73635e-08	0.573621	0.283112	0.548042
SCZ2014	Spinal cord (cervical c-1)	Other	0.00843829	0.0136592	0.00553769	1.61871	0.656257	0.345171	3.00857e-08	4.48068e-08	0.671454	0.250966	0.600386
SCZ2014	Substantia nigra	Other	0.00334767	-0.000146176	0.00232752	-0.0436651	0.695264	0.135327	-8.52162e-08	4.77727e-08	-1.78379	0.962771	0.0164771
SCZ2018	Amygdala	Other	0.00381218	0.00418711	0.00316953	1.09835	0.831422	0.905717	-3.06548e-09	5.33115e-08	-0.0575012	0.522927	0.281559
SCZ2018	Anterior cingulate cortex (BA24)	Cortex	0.00645378	0.00859931	0.00340704	1.33245	0.527915	0.529336	1.00027e-08	3.42783e-08	0.291809	0.385216	0.414295
SCZ2018	Caudate (basal ganglia)	Striatum	0.0100153	0.0209946	0.00654702	2.09624	0.6537	0.0969139	6.05325e-08	4.20893e-08	1.43819	0.0751899	1.12384
SCZ2018	Cerebellar Hemisphere	Cerebellum	0.028556	0.0467114	0.00731073	1.63578	0.256014	0.0147865	2.99691e-08	1.71214e-08	1.75039	0.0400257	1.39766
SCZ2018	Frontal Cortex (BA9)	Cortex	0.010046	0.0187781	0.00472227	1.86921	0.470063	0.0673455	5.00694e-08	3.02159e-08	1.65705	0.0487544	1.31199
SCZ2018	Hippocampus	Other	0.00416999	0.0113218	0.00473744	2.71507	1.13608	0.134355	9.25895e-08	7.24158e-08	1.27858	0.100522	0.997738
SCZ2018	Hypothalamus	Other	0.00527498	0.00682261	0.00319367	1.29339	0.605437	0.628648	1.67948e-08	3.89776e-08	0.430884	0.333277	0.477195
SCZ2018	Nucleus accumbens (basal ganglia)	Striatum	0.00831701	0.0123535	0.00402544	1.48533	0.484001	0.316332	2.03524e-08	3.05017e-08	0.667255	0.252305	0.598075
SCZ2018	Putamen (basal ganglia)	Striatum	0.0083784	0.0126445	0.00406344	1.50917	0.48499	0.295939	2.27121e-08	3.08003e-08	0.7374	0.23044	0.637443
SCZ2018	Spinal cord (cervical c-1)	Other	0.00843829	0.0144339	0.00537118	1.71053	0.636524	0.26433	3.42996e-08	4.07581e-08	0.841541	0.200022	0.698921
SCZ2018	Substantia nigra	Other	0.00334767	-0.000844247	0.00175407	-0.252189	0.523967	0.0184822	-9.19918e-08	3.38585e-08	-2.71695	0.996706	0.00143308
