# Supplementary material for: Moving beyond neurons: the role of cell type-specific gene regulation in Parkinson’s disease heritability
Source: NPJ Parkinsons Dis. 2019 Apr 17;5:6. doi: 10.1038/s41531-019-0076-6 (PMC6470136; doi:10.1038/s41531-019-0076-6)
Supplement: Supplementary file 4 — Data Set 3 [file 41531_2019_76_MOESM4_ESM.xlsx]

## Sheet: Column_descriptions
Column Name	Description
GWAS	GWAS name
Overarching_Cell_Type	Cell-type classification into one of the major brain cell types: astrocyte, endothelial cell, microglia, neuron, oligodendrocyte.
Cell_Type	Cell-type name
ClusterName	Cluster name as detailed in Zeisel et al. 2018.
Class	Cell-type classification into one of the major brain cell types: astrocyte, microglia, neuron, oligodendrocyte.
Description	Cluster description as detailed in Zeisel et al. 2018.
Prop._SNPs	Proportion of SNPs accounted for by annotation within the baseline set of x SNPs.
Prop._h2	Proportion of heritability accounted for by the annotation.
Prop._h2_std_error	Jackknife standard errors for the proportion of heritability. Block jacknife over SNPs with 200 equally sized blocks of adjacent SNPs.
Enrichment	Enrichment = (Proportion of heritability)/(Proportion of SNPs)
Enrichment_std_error	Standard error of enrichment.
Enrichment_p	P-value of total enrichment
Coefficient	Regression co-efficient i.e. contribution of annotation after controlling for all other categories in the model.
Coefficient_std_error	Standard error of coefficient. Estimated using the covariance matrix for coefficient estimates.
Coefficient_z-score	Z-score for significance of co-efficient.
Z_score_P	P-value for coefficient computed from z-score.
Z_score_logP	-LOG10(Z_score_P)

## Sheet: Cell_type_abbreviations
Figure 4A			Figure 4B
Abbreviation	Cell type		ClusterName	Class	Description
EC	Endothelial cell		ACMB	Astrocyte	Dorsal midbrain Myoc-expressing astrocyte-like
MA	Mature astrocyte		ACNT1	Astrocyte	Non-telencephalon astrocytes, Gfap-low
MG	Microglia		ACNT2	Astrocyte	Non-telencephalon astrocytes, Gfap-high
N	Neuron		ACTE1	Astrocyte	Telencephalon astrocytes, Gfap-high
OLG	Oligodendrocyte		ACTE2	Astrocyte	Telencephalon astrocytes, Gfap-low
OPC	Oligodendrocyte precursor cell		MGL1	Immune	Microglia
			MGL2	Immune	Microglia, activated
			MGL3	Immune	Microglia, activated
			ENT1	Neuron	Descending interneurons, enteric
			ENT2	Neuron	Inhibitory motor neurons, enteric
			ENT3	Neuron	Inhibitory motor neurons, enteric
			ENT4	Neuron	Excitatory neurons, enteric
			ENT5	Neuron	Excitatory motor neurons, enteric
			ENT6	Neuron	Excitatory motor neurons, enteric
			ENT7	Neuron	Intrinsic sensory neurons, enteric
			ENT8	Neuron	Intrinsic sensory neurons, enteric
			ENT9	Neuron	Intrinsic sensory neurons, enteric
			MBDOP1	Neuron	Dopaminergic neurons, periaqueductal grey
			MBDOP2	Neuron	Dopaminergic neurons, ventral midbrain (SNc, VTA)
			MSN1	Neuron	D1 medium spiny neurons, striatum
			MSN2	Neuron	D2 medium spiny neurons, striatum
			MSN3	Neuron	D2 medium spiny neurons, striatum
			MSN4	Neuron	D1 medium spiny neurons, striatum
			MSN5	Neuron	Patch D1/D2 neurons, striatum
			MSN6	Neuron	Matrix D1 neurons, striatum
			COP1	Oligodendrocyte	Committed oligodendrocytes cells (COP)
			MFOL1	Oligodendrocyte	Myelin forming oligodendrocytes (MFOL)
			MOL1	Oligodendrocyte	Mature oligodendrocytes
			NFOL1	Oligodendrocyte	Newly formed oligodendrocytes (NFOL)
			OPC	Oligodendrocyte	Oligodendrocytes precursor cells

## Sheet: MouseGenesWithoutHumanOrtholog
Gene
Ptchd2
mt-Co3
Arhgap6
6330403A02Rik
mt-Nd3
Kcnb2
mt-Co2
Gm10709
Fgf13
mt-Atp6
mt-Nd4l
4930532G15Rik
Gm15261
Rpl23a-ps3
Gm16141
Dcx
Etaa1os
Usp51
Fgf16
1700023F06Rik
Atp5g2
A730046J19Rik
Hoxaas3
E530001K10Rik
Tbx3os1
5033428I22Rik
Gm5424
Hotairm1
Fam60a
Rgag4
Hist1h2ap
Fam64a
H2-Q4
Lockd
Casp4
Gm12216
Cxcl1
H2-Q7
Hist4h4
Gpc4
Gucy1a3
Prrg1
Col9a3
Lrrc16a
Maob
Hs6st2
Rps6ka6
C130021I20Rik
C77370
Pak3
Plcxd1
Bex4
Gabre
Gm26917
Tmem255a
Gabrq
Frmpd3
Nudt11
B630019K06Rik
Acsl4
Tspyl2
Mirg
Gm28050
2900079G21Rik
Dbpht2
Cntnap5a
Gm26644
3110079O15Rik
E130012A19Rik
Figf
2900055J20Rik
Gm8797
Fam65b
Gm9866
Grpr
2810455O05Rik
Teddm3
Fam46a
Maged2
Arhgap36
Fbxl21
6330403K07Rik
Zcchc12
3930402G23Rik
Scml2
Doc2g
Gm2694
Hoxb5os
Tmem35
Zfp92
1810041L15Rik
Abhd11os
Col24a1
Klhl13
D430036J16Rik
Clca3a1
Gm16062
Gm11744
E130114P18Rik
Kcne1l
Gm10561
2810417H13Rik
Gm12144
Gm42851
Gm17750
Cdr1
Gm42912
A830039N20Rik
Peo1
Magee2
Nap1l2
Map7d2
Cadps
Gm26673
Magee1
BC030336
Ap1s2
Pgk1
Gm17634
A230006K03Rik
Amy1
Gm21814
Nap1l3
Dfna5
Adgrg2
Gm26615
Gm12371
RP23-231J2.1
Chic1
Zim1
Rnf128
Tspyl3
Tenm1
Dcaf12l1
Clcn5
5330434G04Rik
Pnma3
B830012L14Rik
Gnl3l
RP23-54G8.4
AI504432
Gm13205
Hoxb3os
Pvrl1
Gabra3
D230017M19Rik
Rmst
RP23-366O14.4
2700069I18Rik
Pcdh11x
Rab26os
Gprasp1
A330069E16Rik
Chd3os
Nhs
Rab9b
Gprasp2
Gm12524
Gm36266
E230001N04Rik
Pnck
Lor
Hmga2
1700031P21Rik
Gsta4
Fam159b
Gm26631
Gm26802
Fxyd5
Ctla2a
Fam101b
Ly6c1
Itm2a
Cxcl2
Pf4
Ms4a6c
2900052N01Rik
Abca8a
Tex40
Gm11837
RP24-492L15.6
Gm42722
Nnat
Gm14964
Rnf138rt1
Htr2c
Ccdc109b
Maoa
Gm5532
Kcnmb4os2
9330158H04Rik
Pvt1
A330102I10Rik
Pir
Hoxd3os1
Gm10605
Tnfrsf23
Smim10l2a
Gm43194
Gm11549
Bex1
BC028471
Gm27217
Cited1
Gm2990
Gm20721
1700086L19Rik
Nefm
D930028M14Rik
Prokr1
BC048546
Tbx3os2
Gm19461
Iqsec2
Casz1
Gm12454
Kcnd1
Cd24a
Gm19345
2010107G23Rik
Polr3g
Smpd5
Gm2464
Lgals9
3632451O06Rik
Inadl
Ppef1
Mycn
mt-Atp8
Gm3248
Gm5475
Gm6899
Gm26838
Gm8444
Gm12505
Gm3752
Maats1os
RP23-218E6.2
Rps2-ps6
Gm26853
Gm3944
Gm10614
Gm17196
Gm11851
Gm43824
Gm11444
9530059O14Rik
Gm43683
4930542C12Rik
Kdm6a
Suv420h2
Gm29585
Gm9837
Ptms
Gm13855
Gm10827
Gm13485
Gm43087
1700030N03Rik
Gdap10
Gm26611
Gm26614
Gm15319
Gm10538
Gm43740
Gm11496
Gm24362
Gm15133
Gm3667
Gm3970
Gm42504
1700058P15Rik
Gm42846
Gm14296
Avpr2
Gm3164
Gm26801
RP23-32A8.5
Gm4076
Gm17103
1700034I23Rik
mt-Co1
mt-Nd1
Gm11168
Gm7120
SDR42E2
Olfr57
RP23-272F2.2
4932422M17Rik
Gm6812
Mid1
L1cam
Gm3636
Gm26625
Gm14705
Dgat2l6
Gm4791
Vgll1
Gm29290
Plscr1
Cyp2c65
Gm5093
Gm4889
Gm29325
Gm16685
Gm4788
Ift88os
Abcd1
Gm9885
Gucy1b2
Adrbk2
Gm15892
Tcp11x2
Gm11707
Xist
mt-Nd6
mt-Cytb
Gstt1
mt-Nd5
Gm6169
Gm12840
4930401G09Rik
Gm44175
A630014C17Rik
mt-Nd4
Gm28809
Gm28187
Atcayos
4933402P03Rik
4930463O16Rik
Gm12973
Gm29562
Slmapos2
Gm26511
Bcor
Gm17619
Gm26785
BC051077
Gm16211
mt-Nd2
Gm26813
4930503B20Rik
Gm43741
AC168977.1
Fam109b
Thap8
Gm15445
Dap
Il13ra1
Kcnq1ot1
Sdpr
Lyrm4
Gm26583
Gm20342
2610037D02Rik
Gm11789
Gm14936
Gm28981
Gm42470
4933405O20Rik
Gm8300
Gm10600
Gm37634
Aox2
Gm11032
Gm15537
Oasl2
4933417E11Rik
4921521D15Rik
Hist2h3c2
Gm26797
Samd1
Gm42624
Gm21847
B230317F23Rik
Nradd
Gm38112
Rpl36-ps3
Gm14419
2410137M14Rik
Rps27
Gm43713
Bhlhb9
Arxes1
Snhg11
2410018L13Rik
Rpl34
Rpl13-ps3
Rpl35a
Afg3l1
Rpl31
RP23-366O14.9
4732440D04Rik
D830030K20Rik
Sspnos
Gm26724
Gm33051
Lamp3
Gm9493
Rps26-ps1
Gm10076
A930011G23Rik
Rpl9-ps6
Gm9844
Rpl10-ps3
Eef1a1
Gm3526
Rpl7a-ps5
Gm42555
Gm43690
Rps25
Cxx1a
A830092H15Rik
Acp1
Rps15a
Hnrnph1
E430024P14Rik
2410002F23Rik
Rpl6l
Zfp617
Rpl30
2010015M23Rik
Gm5611
Rps28
Gm9843
4930480K23Rik
Gm6483
Zfp873
Rpl39
Gm13075
RP23-455C13.7
Rpl5
6430573F11Rik
Gnb2l1
Rpl27a
Gm29417
Gm26901
Rps8
Rpl36al
Arxes2
Gm2415
Gm26809
Gm2897
Cldn34c1
Gm11815
Gm15559
Gm20481
Rps29
2310015A10Rik
Zc4h2
Erh
Gm10020
Pcbp2
Gm1604a
Mmgt2
1810034E14Rik
Aym1
Rps23
1700065J18Rik
Ogt
2810429I04Rik
Gm16099
Rpl36
4933411E06Rik
Rps17
D330020A13Rik
Gm16105
Gm17120
Gm15545
AC132444.1
Rpl15
Btf3l4
Gm10036
Hist3h2ba
Gm26594
C030027H14Rik
Neat1
4933405D12Rik
Gm31406
Gm30074
Gm11713
Gm37256
5730420D15Rik
Gm37756
Gm12280
Hsd3b2
Ppp2r3d
Gm15614
Gm8730
Gm28784
BC018473
Gm4425
Gm21962
A230020J21Rik
Rpl21-ps4
Gm10116
A730090N16Rik
Gm27242
Ppp1r18os
Gm28410
C230024C17Rik
Usp9x
2510017J16Rik
Gm26562
Ccdc94
Gm20457
Cyp2ab1
Gm4631
Chst7
Ifi203
Fam122b
Atp7a
Gm37233
Ticam2
Gm26640
Uchl1os
Pola1
Gm16189
1300017J02Rik
Gm26698
Gm26576
AW146154
Mir17hg
Gm805
2810474O19Rik
Gm12207
4930403P22Rik
Gm3294
Gm13595
Gm43698
Athl1
Gm37401
Gm7538
Gm15050
Gm16519
Lpar4
2810405F17Rik
G430049J08Rik
Gm38102
Gm26847
Gm16867
Airn
Gm20696
Gm20379
S100a7a
Gm15577
9130023H24Rik
4930570N18Rik
Gm5784
BC106179
RP23-175F18.3
Gm29430
Gm4275
Gm10146
9030612E09Rik
Gm7628
Pcnp
4930580E04Rik
Gm9484
Gm28192
RP24-159C12.10
Gm42902
Cbx3
Rbm3
Mfsd4
Gm6710
Gm4723
Gm15601
Csf2ra
Gm21092
Gm5239
Gm44238
Gm10094
Ino80dos
Gm10399
D030040B21Rik
Rai2
Gm15234
Gm8973
Gm4876
Gm43062
1700120B22Rik
Mettl5os
Gm26912
Morf4l2
Gm28523
Gm12204
Rps18-ps3
Gm10126
Gm15541
Gm10032
Gm14418
Stag2
Hnrnph2
Phtf1os
Xlr4a
2310040G24Rik
4933428P19Rik
Gm14326
Gm9938
9430065F17Rik
Gm7293
Gm16118
1700056E22Rik
3110062M04Rik
Gm11587
Gm14327
Gm20655
Gm3512
9130221H12Rik
9030407P20Rik
Gm43604
Gm4707
Gm648
A230065N10Rik
RP23-235M8.7
Gm6576
Gm42726
Fam50a
Gm5148
Tcte2
Gm20512
Gm20406
1700124L16Rik
2810454H06Rik
1700095J03Rik
Nono
1110035H17Rik
1700018L02Rik
AI839979
Gm13112
Gm17690
Xntrpc
Gm44148
6430562O15Rik
Gm26882
Gm27010
PISD
Capza1
Gm9776
D730003I15Rik
Hdgfrp2
Gm21083
Gm13139
1110006O24Rik
Gm17491
Gm27200
Hist1h2bj
B930094E09Rik
RP23-430B14.2
Gm26526
Tceal6
2006-09-01
9330160F10Rik
C130013H08Rik
Gm26899
Gm10489
Zbtb11os1
Gm15894
1700109H08Rik
Gm12942
Mtl5
Gm14325
4933408B17Rik
Gm26558
Gm4799
Srrm4os
6330562C20Rik
Gm12500
Mettl20
A830080D01Rik
Gm26852
Tsix
Ccdc163
Brip1os
Gm26870
Gm43549
2700094K13Rik
Hist1h2ak
Rp2
Gm13936
Gsg2
Cenpi
Smc1a
Snrpg
2810408A11Rik
Hmgn2
Fam188b
Gm8186
Gm10282
CAAA01147332.1
Dnajc25
Sgol1
Gm26812
Gng5
2610020H08Rik
Fam132b
Atad2
Hist1h2bf
Tmem194
Zfp433
C330027C09Rik
Gm26867
Capn6
Rbmx
Hist1h2ab
Gm11457
0610009O20Rik
Plp2
4930427A07Rik
Sgol2a
Gm15611
Vmn1r181
Gm13403
Gm17056
Sat1
Gm26545
1200007C13Rik
Gm12349
Iigp1
Tgtp2
Gm11816
Gm16287
H2-K1
Ifi47
B930036N10Rik
Gm26825
Gm43403
2900060B14Rik
4930589L23Rik
9230104M06Rik
Gm12688
Gm29539
1700039M10Rik
4921507G05Rik
Gm38033
Gm4978
Rab32
Gm26916
Gm15013
RP23-300E17.1
Mnda
Gm26664
Gm17259
Kdm6bos
9330136K24Rik
Gm11527
Ifi30
Gm26772
Gm26632
Mettl21b
Gm17080
Rpl22
RP23-36D15.8
Bgn
Mir143hg
9330104G04Rik
Gm42903
Dpcr1
1700095J07Rik
Tnfrsf10b
2410080I02Rik
Gm16001
Gm15972
Spin4
Gm15326
Gm4262
Gm29237
Slc35a2
6430503K07Rik
Sys1
B230344G16Rik
Gm9945
Hn1l
Sepp1
Gpm6b
4930455G09Rik
Plp1
Gm15853
Pigz
Magt1
4933427G17Rik
Piga
Malat1
AU040972
1700047M11Rik
Gm43848
Erbb2ip
Zdhhc9
Gm10687
Dubr
Gm15417
Rab33a
Deb1
Gm15912
0610007P14Rik
2610035D17Rik
Gm15440
Zswim6
Zfp101
Gm37494
Gab3
Plxnb3
Srpk3
Gm10277
9430041J12Rik
Utf1
Setd8
5730559C18Rik
Nhsl2
Usp27x
Nebl
Cask
Gm26764
Gltscr1
Klf8
Gm16536
Frmpd4
Gm15627
Tpm3-rs7
Gm9747
Hdac6
Gm17130
Gm15717
Gm27198
1810026J23Rik
Lrch2
4930556I23Rik
Mesdc2
AI846148
2700016F22Rik
Mum1l1
Gm10260
3110083C13Rik
Pgrmc1
Zfos1
D330045A20Rik
Tbl1x
Irak1
4930426I24Rik
Uba52
Otud5
Iqce
Wnk3
Gm17732
Wbp11
A430027H14Rik
Elk1
9330151L19Rik
Gm28913
Zfp950
Gm11513
Il1rapl1
Gm996
1500015A07Rik
BC005561
E030013I19Rik
Gm26734
Gm2155
Gm26793
Scn2a1
A330017A19Rik
Gm17705
C030034I22Rik
Gm9996
Gm26652
Gm26752
4930570G19Rik
AU019823
4632411P08Rik
Kcnab3os
2810049E08Rik
6430584L05Rik
Gm9767
Gm29483
M5C1000I18Rik
1810041H14Rik
1700030C14Rik
Gm29174
Zfp653
1700034H15Rik
Lrrc16b
Miat
Gm10501
Cym
4930518I15Rik
Erdr1
BC030343
A830010M20Rik
B130006D01Rik
Gm44037
0610039K10Rik
Park2
RP23-36D15.6
Gm43597
Fbxl12os
Gm43674
Gm20754
Gm43672
Gm17315
Gm16432
Gm13524
C030014I23Rik
1110002O04Rik
Runx2os1
Celf5
Reps2
4833422C13Rik
Gm1070
1500026H17Rik
Fam212b
Cecr6
Pcnxl2
Cstad
2610206C17Rik
Gm43714
E030044B06Rik
A830082K12Rik
Gm3693
A330009N23Rik
Obfc1
A930012L18Rik
AY036118
Gm26564
Gm44421
C130071C03Rik
Gm26778
2900093K20Rik
Gm19426
Gm14486
H2-M5
Dlx1as
RP23-291B1.2
2810029C07Rik
Tbc1d8b
RP23-68N11.1
Gm2453
Gm17509
Gm14798
E130208F15Rik
Ccl25
Gm10699
Gm13051
Gm26803
Gm14295
4930563E18Rik
Gm17059
9130604C24Rik
Gm18025
Gm15564
Gm11630
A930015D03Rik
A730036I17Rik
Gm26541
Tro
1700049G17Rik
F8
Gm13571
Gm11508
Armcx6
Gm15929
Gm10263
1700105P06Rik
2810402E24Rik
Wdr44
A630072M18Rik
4930509G22Rik
2900009J06Rik
Gm4419
3010026O09Rik
Gm10645
RP24-143K11.2
AA543186
Zfp808
Zfp54
Gm10842
Gm27019
B130046B21Rik
Gm28087
6330416G13Rik
Gm17275
Gm20711
Rps19
Ccdc166
Adam1a
C230021G24Rik
Hist1h4c
Gm12405
Abca17
5031415H12Rik
Phka2
Bzrap1
Tmem194b
Gm17216
4930562F07Rik
B230217C12Rik
Tmem132cos
Gm26538
Gm28856
1700001J03Rik
Gm14029
A430034D21Rik
Gm16251
Gm28731
B230303O12Rik
Gm43825
Gm12525
Gm26944
Gm5468
Vmn2r29
Krt13
Gm26883
Gm12052
Gm4665
Nr6a1os
Nckap5los
Gm28723
1700061G19Rik
C130050O18Rik
1700026D11Rik
1700016G22Rik
Gm4755
Smek2
Gm13523
Ldoc1l
Gm9970
4833413G10Rik
Mecp2
BC002059
RP23-378D16.4
Platr1
Phf2os1
Gm26770
Eftud1
Asun
Tmem261
Hiatl1
Pvrl3
4930412M03Rik
Eda
1110001J03Rik
Zfp707
5033430I15Rik
Tceal5
Cdkl5
B230334C09Rik
Hnf1aos1
AW011738
Gm9925
RP23-474J16.2
Gm2447
Tmem198b
1700112J16Rik
B230307C23Rik
A730011C13Rik
Jpx
Gm15860
Hk1os
Gm2885
B230208H11Rik
4933433G15Rik
C920006O11Rik
Gm26710
Dtnbos
Hist1h2al
Proscos
Gm10110
2700046G09Rik
4933429H19Rik
C920021L13Rik
A430105J06Rik
D930030I03Rik
1600020E01Rik
Zmiz1os1
2510046G10Rik
Dgkeos
Zfp119b
Xlr3a
5930430L01Rik
Adck4
Gm10138
Gm26881
AA474408
Gm13054
Gm10419
Gm10382
Rs1
Fgd1
Lage3
Apex2
Fabp3-ps1
2210408I21Rik
A230083N12Rik
A930041C12Rik
Gm15706
Ggnbp1
Mina
Gm10244
Gm37305
Rbm41
Gm42469
4930524O07Rik
RP23-428N8.3
RP23-218K15.3
C330011M18Rik
Ccdc63
Gm12802
4933406P04Rik
Gm5914
C730034F03Rik
Hmga1-rs1
9330020H09Rik
D630036H23Rik
Gm43254
4930481A15Rik
Gm13830
Snhg20
2310026L22Rik
Cks1brt
Hmgb3
5930412G12Rik
Gm11520
Gm10647
Gm10941
4930556M19Rik
Ldlrad2
4930434B07Rik
Msx3
Asb11
Gm26735
BC037039
Gm12127
Gm11747
Gm17477
Gm10000
Gm4285
Gm15735
Gm26790
Ict1os
RP23-85B15.7
Kctd12b
Gm37229
Eras
D130051D11Rik
Amot
Ftsj1
Wdr13
6330408A02Rik
6430573P05Rik
Zfp715
Qtrtd1
G6pdx
Cxx1b
Abcb7
Eif1ax
Tpi1
Gm21781
C030039L03Rik
Cstf2
A330041J22Rik
C330006A16Rik
Ttc41
Lipo1
Prosc
Gm9726
Mamld1
AI314180
Fam109a
Gm7535
Pdk3
Wbscr25
Syp
4930522L14Rik
Smc2os
Gm15856
Lace1
Setmar
Rfwd2
Gm16049
Tspan7
0610043K17Rik
Fam179b
9430037G07Rik
Syn1
Slmo1
Shroom2
Zfp184
Il3ra
Armcx2
Gria3
Nkrf
4933431E20Rik
Cirh1a
4932702P03Rik
Mcf2
Camk2d
Cep83os
Zfp229
A230060F14Rik
RP24-445D7.2
Atp6ap1
Gm10837
Dlg3
Aim1l
Zfp799
Ids
Atrx
Pdha1
Gm15446
Snhg9
Gm26760
1700020I14Rik
Rqcd1
2700097O09Rik
1500009C09Rik
Zfp568
Zfp280c
Yipf6
Selt
4933404O12Rik
Ddx3x
Sec24c
Med12
Zfp871
Gm5113
D3Ertd254e
Zfp677
Gm13157
Arhgap4
Med14
Ppp1r3f
Dtnb
Fam199x
Gm1976
Rnf187
Gm15800
3110070M22Rik
Timm8a1
Gm4924
Huwe1
Clcn4
B930041F14Rik
Rltpr
2610044O15Rik8
4930507D05Rik
Pja1
Slitrk2
Hccs
Zfyve16
1700086P04Rik
Gm15834
Gm20478
Gm17249
D130017N08Rik
Vprbp
Dgcr14
Pim2
Porcn
Gm14061
Zfp35
Syap1
Rap2c
Pramef8
1700056N10Rik
Cdk16
Gm26840
Mir124a-1hg
Rbm10
Gm16701
Uba1
B230312C02Rik
Atp6ap2
Klhl15
Stk26
Gm4787
RP23-212H18.4
D030068K23Rik
Ube2v1
Mfsd7b
5330439K02Rik
Gm26910
2410016O06Rik
Ubqln2
Chm
Idh3g
Gm7932
Mbtps2
6720427I07Rik
Gm42418
Gm11808
Gm7808
Gm10010
Gm20633
Zfp658
RP23-316J6.4
6330409D20Rik
Ddx3y
Gm3696
D930048N14Rik
2610021A01Rik
Zfp948
C330007P06Rik
Gm15938
1810030O07Rik
Gm43573
AA474331
Enthd2
Zgrf1
Gm5218
Atp5sl
Gm7008
Prps1
Cxx1c
9430060I03Rik
Zfp420
2310074N15Rik
Aff2
Jade3
Mtm1
Ddx26b
A930024E05Rik
Zfp758
Mtcp1
Suv420h1
Zcchc6
Gm29367
Gm3558
Gm4673
Tceal7
Gpkow
Zfp119a
4933400C23Rik
Zfp940
Zfp300
Gm14399
Gm26737
2310010G23Rik
1700028J19Rik
Mid2
A230072E10Rik
AA386476
Gm26982
Gm15952
A430046D13Rik
A230087F16Rik
Gm26884
Gm7854
Gm12089
Slc10a3
Gm10762
2010315B03Rik
4632415L05Rik
Vdac3-ps1
B630005N14Rik
Gm26981
Zfp26
RP23-60P18.10
Gm29666
Gm26592
Nxt2
Gm14443
Zxdb
Garem
1700027A07Rik
Amer1
Ccdc120
Kdm5c
Gm20045
Egfem1
4833418N02Rik
Zfp958
RP23-78N8.4
AI987944
4732471J01Rik
Fam120c
Zfp882
Gm42595
Gm26641
Gm3252
Gm16897
Bloc1s6os
Gm5464
Smek1
Taco1os
D330050G23Rik
5730422E09Rik
Prune
Gm26700
Gm26549
Fdxr
F420014N23Rik
DHRSX
Gm16796
Zfp120
Zcchc11
Gm26890
Gm26935
Gm5493
Etohi1
Klhl17
Prkrir
Rlim
Gm7467
AU022751
Gm10306
Gm9801
Gm26645
Gm340
Gm9958
Tmsb15b2
A530013C23Rik
D930019O06Rik
Gm7676
Gm16586
Gm14214
Gm10710
Gm17102
Pddc1
Gm5786
RP23-446E13.1
Zmat1
Gm20635
Fam73b
Ftx
Gm2093
Gm43625
Gm15965
AY074887
C330021F23Rik
Gm43653
Gm27040
A430078I02Rik
Gm44053
Tab3
Tceanc
Gm15551
1500002C15Rik
Gm11963
Gm12689
Gm42529
Zfp472
Gm43598
B430203G13Rik
RP23-106P7.5
Gm17296
Ccdc22
Dancr
Prpf38b
6030445D17Rik
Xk
Zc3h12b
Gm26756
4930534D22Rik
Gm26810
A930018M24Rik
Thoc2
Zfp27
B230369F24Rik
Fip1l1
RP23-335G1.1
Gm26518
Zfp81
Prickle3
AI480526
Gm3086
Gm17227
Gm43666
4632404H12Rik
Gm14322
Zfp711
H3f3aos
Gm37065
9830147E19Rik
9130019O22Rik
Gm38101
Gm20186
Zfp951
5031425E22Rik
Nlgn3
B230398E01Rik
Gm11491
Zfp85os
Zfp933
Zfx
Wbscr22
Tmem57
D5Ertd615e
AU041133
Gm14286
Gm19265
Gm21190
Rragb
Gm22
Msl3
Gm19705
Gm37696
Gm10814
Gm17399
Gm26873
Zfp442
A130057D12Rik
Tmem30c
Mllt4
Gm29502
Gm26799
Gm7160
1700084E18Rik
5930422O12Rik
4933417D19Rik
1700055D18Rik
Zfhx2os
BC068281
Gm5595
4831440E17Rik
A830019P07Rik
Gm10250
5830454E08Rik
4930444M15Rik
Fam120aos
Gm16845
Gm3510
Zfp961
Zfp952
Gm26830
A930016O22Rik
Zfp65
Gm37276
9330102E08Rik
Fam175a
Slc25a53
Gm15265
Gm28424
4930524J08Rik
Tomm6os
Gm14827
Lncpint
Tchp
Spink10
Mtap7d3
2700038G22Rik
Gm29650
Tnfrsf22
Gm26739
A330074K22Rik
Htatsf1
Gm27030
Gm27000
Gm26609
Gm26610
Gm26534
Meg3
Trmt2b
Gdi1
1110037F02Rik
Phf6
Gm4944
Gm26521
Pisd
Fam134b
Zdhhc15
Morc4
Zrsr1
Cd99l2
Gm9962
Sh3kbp1
Zfp40
Pls3
E430025E21Rik
Lnp
Nxf2
Tfe3
Dusp3
Pcdh19
Ocrl
Fam134c
Nudt10
Snhg18
BC067074
B230354K17Rik
Zfp955b
Plxna3
2610002M06Rik
Ptges3
Smarca1
Zmym3
Vma21
Zfp449
Gm12258
Hcfc1
Gm26699
Nutf2
D930016D06Rik
Gm13091
Murc
Zfp931
Mospd2
Zfp113
Pcnxl4
Smad9
Rab10os
Arhgef9
BC029722
Gm15868
Gm15774
Gm16279
0610040B10Rik
Hdgfrp3
Whsc1
Armcx4
2310035C23Rik
Fam73a
Dmd
A230046K03Rik
Kdm5d
Sepn1
Sms
Zfp846
Uty
Bend7
Zfp78
Bcorl1
Phf8
Suv39h1
Slc9a7
Gm13248
Diaph2
Mmgt1
Zbtb33
Alg13
Hdx
2410089E03Rik
D15Ertd621e
Ptchd1
Slc9a6
Gpbp1
Fam134a
Ube2l3
Gm26833
B430219N15Rik
Gm27253
Nespas
RP24-143L4.3
5031434C07Rik
Gm17518
Gm16503
Gm13375
Gm28876
Gm13404
Gm26670
Gm5422
8030443G20Rik
6720483E21Rik
Gm29019
A930029G22Rik
Ppp4r2
Arhgap33os
Gm15743
A130014A01Rik
Gm16175
Gpalpp1
Gm15879
Gm11149
Gm43689
4732414G09Rik
Gucy1b3
Gm15567
AA415398
Gm10505
Zfp941
Zfp937
Gm30524
A930006L05Rik
Epb41l4aos
Gm14820
Mtmr1
Gm15691
Zfp182
RP23-223O9.2
Gm42556
Gm17484
Gm5441
Gm13251
BC089491
Prorsd1
Selm
Eif2s3x
Sp3os
Gm12976
Zfp811
Gm16892
Gm14320
Myeov2
Gm14305
1810043H04Rik
A730098A19Rik
Gm9755
Mettl10
Gm609
Gm17546
Gm3739
Ikbkg
2900089D17Rik
Taf4a
Gm26520
Gm26807
Prox2os
D930048G16Rik
6330403N20Rik
Gm10101
C230034O21Rik
C230035I16Rik
Kantr
2010300F17Rik
Gm16630
Gm28875
Gm26694
A730071L15Rik
Gm17281
Uprt
Lrrc75aos2
5730596B20Rik
Gm14246
Zfp747
Gm42567
C030010L15Rik
Foxo4
Gm26691
Zufsp
3110021N24Rik
A930033H14Rik
Hist1h2ac
Gemin8
Gm29107
Zfp788
2010109A12Rik
Tmem147os
Pabpc5
Prmt10
Gm17354
A530017D24Rik
Gm26606
Arf4os
A730015C16Rik
Zfp563
1700011E24Rik
Pold3
Gm20628
4930568G15Rik
Gm42518
Gm5544
Junos
Pcdhb14
Gm42711
Gm1305
Gm26588
BC001981
B230112J18Rik
Vwa9
4930458D05Rik
6330410L21Rik
Gm26885
Gm15690
9130011E15Rik
Gm15396
Gm6712
Gm43042
Fam21
Gm14033
Fcor
Gm14133
2310040G07Rik
3300002I08Rik
Tbc1d25
Cyp2c44
E130102H24Rik
Gm15337
Spry3
Zfp53
Gm10638
1700052K11Rik
Gm38039
1700008J07Rik
4930553P18Rik
Gm14403
Gm5577
Gm26805
Gm3411
Gm11027
RP23-182F18.2
1700113A16Rik
Gm16208
Gm3373
2900076A07Rik
Ankfn1
8030423F21Rik
Ctf2
Gm11413
Gm15473
AB041806
Gm12714
Gm26540
Gm26909
Ccdc142os
Gm16183
Gm17435
Gm12758
Gm3468
3110056K07Rik
4921523L03Rik
1110020A21Rik
Gm8281
Gm26767
Gm44296
Gm43400
Gm26789
Gm26751
5430403G16Rik
Gm10518
1700048O20Rik
Gm17529
4930471M09Rik
D830039M14Rik
A530083I20Rik
Gm11725
Clca3a2
1600002H07Rik
Gm29340
4933428G20Rik
Stard9
Gm15859
Enox2
Gatsl2
Gm11110
1810024B03Rik
C230037L18Rik
6030443J06Rik
A430110L20Rik
5033417F24Rik
D830026I12Rik
Ammecr1
Gm17146
Gm15890
Gm14019
RP23-4H17.3
RP23-312I2.8
2810403A07Rik
Papd7
A430106G13Rik
Gm10406
Taf9b
2610020C07Rik
Gm17092
Gm28151
Zfp960
RP24-308M10.2
Gm16275
Whsc1l1
Setd1a
Ccbl1
2810021J22Rik
Prrg3
Zfp775
BC003331
Fam178a
Tsr2
Srek1
Gm15747
Zfp324
Ppp2r4
Gm14508
Gm26601
Gm26906
Gm14703
Tceal3
4930448E22Rik
Gspt2
Prps1l3
Gm16894
1110019D14Rik
Gm11940
BC048507
Tceb3
Fam35a
Csrp2bp
Usp11
B230322F03Rik
Tmem74bos
Zfp959
Stra13
Gm42984
Zfp870
Gm17597
1810012K16Rik
Gm7598
Gm27003
Gm6297
Gm37336
Rnf113a1
D130020L05Rik
Adck3
4930579G18Rik
2610042L04Rik
Gm12981
Fv1
9430098F02Rik
Gm10300
Gm20109
2810001G20Rik
Gm42590
Gm16578
Gm21917
C130060C02Rik
Gm26759
A330008L17Rik
Gm15457
Gm43263
Zfp934
Rsf1os2
Gm26952
4921511H03Rik
Gm15328
Gm38134
Gm15862
Gm26546
Ttc39d
Gm15996
Gm14154
Gm3898
Gm42775
0610033M10Rik
Gm29361
Gm15918
Gm34086
Hist2h4
Gm26720
Gm11464
Gm9828
Gm16712
Gm19412
Chst5
Pzp
Toporsos
G730003C15Rik
Gm26826
Gm17029
Chrna1os
Xlr3b
4930540M05Rik
Gm26536
Gm37165
1810044D09Rik
6230400D17Rik
Ppp1r3fos
D930015E06Rik
Gm7694
Tnfsf13os
Gm4951
Timp1
Gm43332
H2-T23
RP24-64C6.3
E030030I06Rik
Prkag2os1
4933423P22Rik
Fam26e
Vimp
Cfh
Flna
Zak
Fam101a
Gm684
Gm16973
Ptrf
Gm26551
Gbp3
RP23-6I17.1
5430416O09Rik
9430020K01Rik
Mypopos
Gbp7
Gimap9
Shroom4
Gm13056
Gm9917
Bvht
Notch4
Myl12a
Il2rg
Fam212a
Acnat1
Stard8
Mfsd7c
Magix
BC021614
Hmha1
Fam105a
Plxna4os1
Zeb2os
Btk
[truncated: 5,344 more rows]

## Sheet: Figure4A
GWAS	Overarching_Cell_Type	Cell_Type	Prop._SNPs	Prop._h2	Prop._h2_std_error	Enrichment	Enrichment_std_error	Enrichment_p	Coefficient	Coefficient_std_error	Coefficient_z-score	Z_score_P	Z_score_logP
PD2011	Endothelial Cell	EC	0.0930084	0.130175	0.0411217	1.3996	0.442128	0.277719	-1.10576e-08	9.41669e-09	-1.17425	0.879853	0.0555897
PD2011	Astrocyte	MA	0.101932	0.136499	0.0436592	1.33912	0.428315	0.368093	-6.53452e-09	9.75276e-09	-0.670018	0.748577	0.125764
PD2011	Microglia	MG	0.0899479	0.202014	0.0606763	2.2459	0.674571	0.0231216	1.34245e-08	1.28324e-08	1.04613	0.14775	0.830474
PD2011	Neuron	N	0.137094	0.207464	0.0548811	1.51329	0.400316	0.116676	1.04431e-08	8.59663e-09	1.21478	0.112224	0.949914
PD2011	Oligodendrocyte	OLG	0.0982938	0.143665	0.0473014	1.46159	0.481224	0.236312	-1.45359e-09	1.032e-08	-0.140852	0.556006	0.25492
PD2011	Oligodendrocyte	OPC	0.110678	0.139725	0.0439186	1.26245	0.396815	0.450953	-1.84164e-09	8.74696e-09	-0.210546	0.583379	0.234049
PD2014	Endothelial Cell	EC	0.0930084	0.128662	0.04056	1.38333	0.436089	0.294766	-3.48096e-09	2.87898e-09	-1.2091	0.886687	0.0522296
PD2014	Astrocyte	MA	0.101932	0.135379	0.0434172	1.32813	0.425941	0.384177	-2.04571e-09	2.99335e-09	-0.683419	0.752829	0.123304
PD2014	Microglia	MG	0.0899479	0.203947	0.0615495	2.26739	0.68428	0.0246676	4.34362e-09	4.06682e-09	1.06806	0.142746	0.845437
PD2014	Neuron	N	0.137094	0.210374	0.056716	1.53452	0.4137	0.119551	3.38905e-09	2.75486e-09	1.23021	0.10931	0.961341
PD2014	Oligodendrocyte	OLG	0.0982938	0.142297	0.0467808	1.44767	0.475928	0.249941	-5.20586e-10	3.1626e-09	-0.164607	0.565373	0.247665
PD2014	Oligodendrocyte	OPC	0.110678	0.138109	0.043287	1.24785	0.391108	0.473459	-6.48554e-10	2.67095e-09	-0.242818	0.595927	0.224807
PD2018.ex23andMe	Endothelial Cell	EC	0.0930084	0.13032	0.024797	1.40116	0.26661	0.124782	-7.04117e-10	7.10165e-10	-0.991485	0.839276	0.0760954
PD2018.ex23andMe	Astrocyte	MA	0.101932	0.177416	0.0307139	1.74053	0.301316	0.0126155	6.58287e-10	7.52254e-10	0.875086	0.190764	0.719505
PD2018.ex23andMe	Microglia	MG	0.0899479	0.18821	0.0441704	2.09243	0.491067	0.0411372	1.35808e-09	1.43583e-09	0.945849	0.172113	0.764187
PD2018.ex23andMe	Neuron	N	0.137094	0.18053	0.0411431	1.31683	0.300108	0.297806	6.59857e-10	8.11606e-10	0.813026	0.208102	0.681725
PD2018.ex23andMe	Oligodendrocyte	OLG	0.0982938	0.18996	0.0311475	1.93257	0.316882	0.00201064	1.24901e-09	7.78589e-10	1.60419	0.054336	1.26491
PD2018.ex23andMe	Oligodendrocyte	OPC	0.110678	0.218325	0.0320236	1.97262	0.289341	0.00051233	1.79505e-09	7.2076e-10	2.4905	0.00637818	2.1953
SCZ2011	Endothelial Cell	EC	0.0930084	0.0709236	0.014734	0.762551	0.158416	0.128983	-3.96683e-08	1.43478e-08	-2.76477	0.997152	0.0012387
SCZ2011	Astrocyte	MA	0.101932	0.127232	0.0167199	1.2482	0.16403	0.129227	-5.79631e-09	1.44968e-08	-0.399834	0.65536	0.18352
SCZ2011	Microglia	MG	0.0899479	0.0686352	0.0156845	0.763055	0.174373	0.17032	-3.37368e-08	1.5756e-08	-2.1412	0.983871	0.00706183
SCZ2011	Neuron	N	0.137094	0.149437	0.0191943	1.09003	0.140008	0.521521	-1.43921e-09	1.33735e-08	-0.107617	0.54285	0.26532
SCZ2011	Oligodendrocyte	OLG	0.0982938	0.140101	0.0202423	1.42533	0.205937	0.0400734	1.70313e-08	1.86308e-08	0.914145	0.18032	0.743955
SCZ2011	Oligodendrocyte	OPC	0.110678	0.167961	0.0189678	1.51757	0.171378	0.00248541	3.1401e-08	1.53473e-08	2.04603	0.0203765	1.69087
SCZ2013	Endothelial Cell	EC	0.0930084	0.0833482	0.0115407	0.896136	0.124082	0.402386	-3.31796e-08	1.11086e-08	-2.98683	0.998591	0.000612545
SCZ2013	Astrocyte	MA	0.101932	0.147407	0.0141069	1.44612	0.138395	0.00137185	9.54329e-09	1.18227e-08	0.807198	0.209776	0.678244
SCZ2013	Microglia	MG	0.0899479	0.0839987	0.0124373	0.933859	0.138272	0.633045	-2.30688e-08	1.23905e-08	-1.86182	0.968686	0.0138171
SCZ2013	Neuron	N	0.137094	0.15973	0.0140589	1.16511	0.102549	0.108279	6.49494e-09	8.94427e-09	0.726157	0.233871	0.631023
SCZ2013	Oligodendrocyte	OLG	0.0982938	0.133754	0.0148239	1.36076	0.150812	0.0183274	8.3624e-09	1.27375e-08	0.656518	0.255745	0.592192
SCZ2013	Oligodendrocyte	OPC	0.110678	0.159303	0.0141889	1.43934	0.1282	0.000710624	2.11356e-08	1.08686e-08	1.94466	0.0259081	1.58656
SCZ2014	Endothelial Cell	EC	0.0930084	0.0899559	0.00883655	0.96718	0.0950081	0.729168	-1.88249e-08	7.42054e-09	-2.53687	0.994408	0.00243559
SCZ2014	Astrocyte	MA	0.101932	0.140283	0.0100371	1.37624	0.0984685	9.25203e-05	6.82307e-09	7.21194e-09	0.94608	0.172054	0.764335
SCZ2014	Microglia	MG	0.0899479	0.0765928	0.0074593	0.851523	0.0829291	0.0747241	-1.99941e-08	6.72348e-09	-2.97377	0.998529	0.000639248
SCZ2014	Neuron	N	0.137094	0.181121	0.0104536	1.32114	0.0762514	3.18539e-05	1.8432e-08	6.22038e-09	2.96316	0.00152248	2.81745
SCZ2014	Oligodendrocyte	OLG	0.0982938	0.125797	0.0108725	1.27981	0.110612	0.0124775	5.36461e-09	8.56271e-09	0.626509	0.265491	0.575951
SCZ2014	Oligodendrocyte	OPC	0.110678	0.136577	0.0103591	1.234	0.0935965	0.0133522	5.09381e-09	7.15884e-09	0.711542	0.238374	0.622741
SCZ2018	Endothelial Cell	EC	0.0930084	0.093555	0.00863991	1.00588	0.0928939	0.949566	-1.40737e-08	6.81775e-09	-2.06427	0.980504	0.00855058
SCZ2018	Astrocyte	MA	0.101932	0.141484	0.0104492	1.38801	0.102511	0.000110925	7.45865e-09	7.27275e-09	1.02556	0.152549	0.81659
SCZ2018	Microglia	MG	0.0899479	0.0853988	0.00727679	0.949425	0.0809001	0.532697	-1.03542e-08	5.90507e-09	-1.75344	0.960236	0.0176218
SCZ2018	Neuron	N	0.137094	0.179167	0.0100117	1.30689	0.0730278	5.38632e-05	1.63716e-08	5.6329e-09	2.90643	0.00182791	2.73805
SCZ2018	Oligodendrocyte	OLG	0.0982938	0.121379	0.00865377	1.23486	0.0880399	0.0084992	2.8041e-09	6.45154e-09	0.43464	0.331912	0.478977
SCZ2018	Oligodendrocyte	OPC	0.110678	0.132747	0.00860931	1.1994	0.0777872	0.0117773	3.16275e-09	5.67357e-09	0.557453	0.288609	0.53969

## Sheet: Figure4B
GWAS	ClusterName	Class	Description	Prop._SNPs	Prop._h2	Prop._h2_std_error	Enrichment	Enrichment_std_error	Enrichment_p	Coefficient	Coefficient_std_error	Coefficient_z-score	Z_score_P	Z_score_logP
PD2011	ACMB	Astrocyte	Dorsal midbrain Myoc-expressing astrocyte-like	0.136762	0.177025	0.043934	1.2944	0.321244	0.32932	-3.73638e-09	7.42927e-09	-0.502927	0.692492	0.159585
PD2011	ACNT1	Astrocyte	Non-telencephalon astrocytes, Gfap-low	0.129004	0.139875	0.0426469	1.08427	0.330586	0.794171	-8.43266e-09	7.99781e-09	-1.05437	0.854144	0.0684691
PD2011	ACNT2	Astrocyte	Non-telencephalon astrocytes, Gfap-high	0.142535	0.188917	0.0433683	1.32541	0.304264	0.291708	-3.07203e-09	7.29647e-09	-0.42103	0.663133	0.178399
PD2011	ACTE1	Astrocyte	Telencephalon astrocytes, Gfap-high	0.130914	0.160699	0.0439448	1.22751	0.335676	0.476325	-4.92838e-09	7.92406e-09	-0.621951	0.733013	0.134888
PD2011	ACTE2	Astrocyte	Telencephalon astrocytes, Gfap-low	0.129299	0.136547	0.0429881	1.05606	0.332472	0.863747	-9.24518e-09	8.14997e-09	-1.13438	0.871683	0.0596415
PD2011	COP1	Oligodendrocyte	Committed oligodendrocytes cells (COP)	0.142755	0.240707	0.044263	1.68615	0.310063	0.0334056	5.98461e-09	7.44657e-09	0.803673	0.210793	0.676144
PD2011	ENT1	Neuron	Descending interneurons, enteric	0.16141	0.380698	0.0636927	2.35858	0.394603	0.00717804	2.49858e-08	1.18925e-08	2.10097	0.017822	1.74904
PD2011	ENT2	Neuron	Inhibitory motor neurons, enteric	0.136721	0.219299	0.0430957	1.60399	0.31521	0.0722469	6.19907e-09	7.66251e-09	0.809014	0.209254	0.679327
PD2011	ENT3	Neuron	Inhibitory motor neurons, enteric	0.138197	0.211261	0.0407992	1.5287	0.295225	0.0959755	3.69952e-09	7.2922e-09	0.507325	0.305963	0.514331
PD2011	ENT4	Neuron	Excitatory neurons, enteric	0.135842	0.193042	0.049171	1.42107	0.361972	0.161446	2.86691e-10	7.601e-09	0.0377175	0.484956	0.314297
PD2011	ENT5	Neuron	Excitatory motor neurons, enteric	0.12511	0.219267	0.0410981	1.75259	0.328495	0.0449532	8.43527e-09	8.07942e-09	1.04404	0.148233	0.829056
PD2011	ENT6	Neuron	Excitatory motor neurons, enteric	0.141254	0.220426	0.0525298	1.5605	0.371882	0.0458481	5.65116e-09	6.9028e-09	0.818677	0.206485	0.68511
PD2011	ENT7	Neuron	Intrinsic sensory neurons, enteric	0.158724	0.267593	0.0447473	1.6859	0.281918	0.0267893	9.05473e-09	7.28063e-09	1.24367	0.10681	0.971389
PD2011	ENT8	Neuron	Intrinsic sensory neurons, enteric	0.131464	0.241433	0.0717071	1.8365	0.545453	0.0739764	1.17241e-08	1.14225e-08	1.0264	0.152351	0.817155
PD2011	ENT9	Neuron	Intrinsic sensory neurons, enteric	0.123739	0.215942	0.0458053	1.74513	0.370176	0.0826478	6.80033e-09	9.50067e-09	0.715774	0.237065	0.625132
PD2011	MBDOP1	Neuron	Dopaminergic neurons, periaqueductal grey	0.160043	0.337688	0.0632932	2.10999	0.395477	0.0101279	1.82015e-08	1.01646e-08	1.79068	0.0366727	1.43566
PD2011	MBDOP2	Neuron	Dopaminergic neurons, ventral midbrain (SNc, VTA)	0.174513	0.186597	0.0388973	1.06924	0.22289	0.748623	-6.3536e-09	5.79785e-09	-1.09585	0.863429	0.0637736
PD2011	MFOL1	Oligodendrocyte	Myelin forming oligodendrocytes (MFOL)	0.153664	0.301331	0.0491574	1.96097	0.319902	0.00246602	1.46353e-08	7.31547e-09	2.00059	0.0227181	1.64363
PD2011	MGL1	Microglia	Microglia	0.125949	0.153453	0.0377781	1.21837	0.299947	0.455891	-7.26227e-09	7.00492e-09	-1.03674	0.850071	0.0705448
PD2011	MGL2	Microglia	Microglia, activated	0.120552	0.147213	0.0371405	1.22116	0.308086	0.460272	-8.44687e-09	7.30356e-09	-1.15654	0.87627	0.0573619
PD2011	MGL3	Microglia	Microglia, activated	0.122597	0.185784	0.0509842	1.51541	0.415869	0.250365	-1.27027e-09	9.55169e-09	-0.132989	0.552899	0.257354
PD2011	MOL1	Oligodendrocyte	Mature oligodendrocytes	0.138886	0.213791	0.0472798	1.53932	0.340422	0.147119	3.39841e-09	8.18784e-09	0.415055	0.339051	0.469735
PD2011	MSN1	Neuron	D1 medium spiny neurons, striatum	0.160217	0.300594	0.0530168	1.87617	0.330907	0.0353229	1.43236e-08	9.16695e-09	1.56253	0.0590818	1.22855
PD2011	MSN2	Neuron	D2 medium spiny neurons, striatum	0.157737	0.2682	0.0408689	1.7003	0.259096	0.0173461	9.59872e-09	6.4831e-09	1.48058	0.0693597	1.15889
PD2011	MSN3	Neuron	D2 medium spiny neurons, striatum	0.155193	0.25427	0.0444752	1.63841	0.28658	0.0342111	8.46929e-09	6.90687e-09	1.22621	0.110059	0.958373
PD2011	MSN4	Neuron	D1 medium spiny neurons, striatum	0.153445	0.291086	0.0451126	1.89701	0.293999	0.00672021	1.55347e-08	7.38022e-09	2.10491	0.0176495	1.75327
PD2011	MSN5	Neuron	Patch D1/D2 neurons, striatum	0.16108	0.2663	0.0771562	1.65322	0.478994	0.100282	8.29032e-09	1.04686e-08	0.791926	0.214202	0.669176
PD2011	MSN6	Neuron	Matrix D1 neurons, striatum	0.150402	0.273426	0.0766935	1.81797	0.509923	0.0542019	1.2471e-08	1.08604e-08	1.1483	0.125422	0.901627
PD2011	NFOL1	Oligodendrocyte	Newly formed oligodendrocytes (NFOL)	0.142868	0.318152	0.0500727	2.2269	0.350484	0.00430752	1.98156e-08	9.47291e-09	2.09181	0.0182276	1.73927
PD2011	OPC	Oligodendrocyte	Oligodendrocytes precursor cells	0.146155	0.291083	0.0523493	1.9916	0.358176	0.0313902	1.55191e-08	1.03409e-08	1.50075	0.0667104	1.17581
PD2014	ACMB	Astrocyte	Dorsal midbrain Myoc-expressing astrocyte-like	0.136762	0.175671	0.0442611	1.2845	0.323635	0.350246	-1.1938e-09	2.3013e-09	-0.51875	0.698032	0.156124
PD2014	ACNT1	Astrocyte	Non-telencephalon astrocytes, Gfap-low	0.129004	0.138358	0.0427816	1.07251	0.33163	0.82309	-2.64895e-09	2.46314e-09	-1.07544	0.85891	0.0660522
PD2014	ACNT2	Astrocyte	Non-telencephalon astrocytes, Gfap-high	0.142535	0.187353	0.043929	1.31444	0.308198	0.312524	-1.00122e-09	2.26395e-09	-0.442244	0.670844	0.173379
PD2014	ACTE1	Astrocyte	Telencephalon astrocytes, Gfap-high	0.130914	0.159789	0.0441939	1.22056	0.337579	0.492563	-1.53584e-09	2.44606e-09	-0.627885	0.73496	0.133736
PD2014	ACTE2	Astrocyte	Telencephalon astrocytes, Gfap-low	0.129299	0.135539	0.0432593	1.04827	0.334569	0.883375	-2.87326e-09	2.51856e-09	-1.14084	0.873031	0.0589705
PD2014	COP1	Oligodendrocyte	Committed oligodendrocytes cells (COP)	0.142755	0.239984	0.0446826	1.68109	0.313002	0.0347401	1.82153e-09	2.29436e-09	0.793919	0.213621	0.670355
PD2014	ENT1	Neuron	Descending interneurons, enteric	0.16141	0.384127	0.0662303	2.37983	0.410325	0.00779703	7.87098e-09	3.77151e-09	2.08695	0.0184461	1.73409
PD2014	ENT2	Neuron	Inhibitory motor neurons, enteric	0.136721	0.218041	0.0432419	1.59479	0.316278	0.0754561	1.86561e-09	2.34899e-09	0.794219	0.213534	0.670533
PD2014	ENT3	Neuron	Inhibitory motor neurons, enteric	0.138197	0.209927	0.0410882	1.51904	0.297317	0.101988	1.09079e-09	2.24291e-09	0.486327	0.313368	0.503946
PD2014	ENT4	Neuron	Excitatory neurons, enteric	0.135842	0.192003	0.0489433	1.41343	0.360295	0.169718	5.88675e-11	2.337e-09	0.0251893	0.489952	0.309846
PD2014	ENT5	Neuron	Excitatory motor neurons, enteric	0.12511	0.218154	0.0414353	1.74369	0.33119	0.047166	2.55721e-09	2.48341e-09	1.02972	0.151571	0.819383
PD2014	ENT6	Neuron	Excitatory motor neurons, enteric	0.141254	0.21901	0.052123	1.55047	0.369002	0.0494935	1.68721e-09	2.11871e-09	0.79634	0.212917	0.671789
PD2014	ENT7	Neuron	Intrinsic sensory neurons, enteric	0.158724	0.265643	0.04485	1.67361	0.282565	0.028897	2.71447e-09	2.23127e-09	1.21656	0.111886	0.951224
PD2014	ENT8	Neuron	Intrinsic sensory neurons, enteric	0.131464	0.245413	0.0746313	1.86678	0.567696	0.0791252	3.85822e-09	3.70817e-09	1.04046	0.149062	0.826633
PD2014	ENT9	Neuron	Intrinsic sensory neurons, enteric	0.123739	0.214438	0.0460036	1.73298	0.371778	0.0860977	2.0328e-09	2.90577e-09	0.699572	0.242097	0.61601
PD2014	MBDOP1	Neuron	Dopaminergic neurons, periaqueductal grey	0.160043	0.341173	0.0660605	2.13177	0.412769	0.0116804	5.79653e-09	3.27791e-09	1.76836	0.0385002	1.41454
PD2014	MBDOP2	Neuron	Dopaminergic neurons, ventral midbrain (SNc, VTA)	0.174513	0.184714	0.0388732	1.05845	0.222752	0.787327	-2.01902e-09	1.78314e-09	-1.13228	0.871242	0.0598611
PD2014	MFOL1	Oligodendrocyte	Myelin forming oligodendrocytes (MFOL)	0.153664	0.299876	0.0493958	1.9515	0.321453	0.00266556	4.45481e-09	2.25004e-09	1.97988	0.0238585	1.62236
PD2014	MGL1	Microglia	Microglia	0.125949	0.152285	0.0378972	1.2091	0.300893	0.476461	-2.28708e-09	2.16585e-09	-1.05597	0.854509	0.0682834
PD2014	MGL2	Microglia	Microglia, activated	0.120552	0.146262	0.0373589	1.21327	0.309898	0.478869	-2.63498e-09	2.2608e-09	-1.16551	0.878094	0.0564591
PD2014	MGL3	Microglia	Microglia, activated	0.122597	0.184764	0.0512512	1.50709	0.418047	0.257367	-4.24459e-10	2.94304e-09	-0.144225	0.557338	0.253881
PD2014	MOL1	Oligodendrocyte	Mature oligodendrocytes	0.138886	0.211598	0.0474443	1.52353	0.341606	0.156891	9.51078e-10	2.50791e-09	0.37923	0.352258	0.453139
PD2014	MSN1	Neuron	D1 medium spiny neurons, striatum	0.160217	0.297531	0.0536673	1.85705	0.334967	0.0384977	4.27349e-09	2.80846e-09	1.52165	0.0640484	1.19349
PD2014	MSN2	Neuron	D2 medium spiny neurons, striatum	0.157737	0.266415	0.0411321	1.68899	0.260764	0.0189613	2.87932e-09	1.99138e-09	1.44589	0.0741043	1.13016
PD2014	MSN3	Neuron	D2 medium spiny neurons, striatum	0.155193	0.252897	0.044762	1.62956	0.288428	0.0364867	2.55243e-09	2.12435e-09	1.20151	0.114777	0.940147
PD2014	MSN4	Neuron	D1 medium spiny neurons, striatum	0.153445	0.289295	0.0454104	1.88534	0.295939	0.00728202	4.70678e-09	2.26481e-09	2.07823	0.0188442	1.72482
PD2014	MSN5	Neuron	Patch D1/D2 neurons, striatum	0.16108	0.270608	0.0798021	1.67996	0.49542	0.102758	2.78088e-09	3.35927e-09	0.827824	0.203885	0.690614
PD2014	MSN6	Neuron	Matrix D1 neurons, striatum	0.150402	0.277022	0.0793026	1.84188	0.527271	0.0594688	4.04221e-09	3.50286e-09	1.15397	0.124256	0.905684
PD2014	NFOL1	Oligodendrocyte	Newly formed oligodendrocytes (NFOL)	0.142868	0.316838	0.0506281	2.2177	0.354371	0.0044466	6.05172e-09	2.90667e-09	2.08201	0.0186707	1.72884
PD2014	OPC	Oligodendrocyte	Oligodendrocytes precursor cells	0.146155	0.289247	0.0528131	1.97904	0.361349	0.0325151	4.70103e-09	3.1632e-09	1.48616	0.0686183	1.16356
PD2018.ex23andMe	ACMB	Astrocyte	Dorsal midbrain Myoc-expressing astrocyte-like	0.136762	0.186112	0.0306179	1.36084	0.223877	0.102805	4.7568e-11	5.77787e-10	0.0823279	0.467193	0.330504
PD2018.ex23andMe	ACNT1	Astrocyte	Non-telencephalon astrocytes, Gfap-low	0.129004	0.195712	0.0325476	1.5171	0.252299	0.0378462	5.36601e-10	6.21701e-10	0.863118	0.194036	0.712117
PD2018.ex23andMe	ACNT2	Astrocyte	Non-telencephalon astrocytes, Gfap-high	0.142535	0.194684	0.0311877	1.36587	0.218807	0.0933837	8.09475e-11	5.6885e-10	0.1423	0.443421	0.353183
PD2018.ex23andMe	ACTE1	Astrocyte	Telencephalon astrocytes, Gfap-high	0.130914	0.200446	0.0307557	1.53113	0.23493	0.0217622	5.8344e-10	6.00406e-10	0.971743	0.165589	0.780968
PD2018.ex23andMe	ACTE2	Astrocyte	Telencephalon astrocytes, Gfap-low	0.129299	0.183233	0.0329105	1.41713	0.254531	0.0972773	2.48588e-10	6.51135e-10	0.381776	0.351314	0.454305
PD2018.ex23andMe	COP1	Oligodendrocyte	Committed oligodendrocytes cells (COP)	0.142755	0.247304	0.0335277	1.73236	0.234862	0.000655782	1.0322e-09	5.5308e-10	1.86628	0.0310014	1.50862
PD2018.ex23andMe	ENT1	Neuron	Descending interneurons, enteric	0.16141	0.256122	0.0642379	1.58678	0.397981	0.157668	8.14823e-10	1.1435e-09	0.712571	0.238056	0.623322
PD2018.ex23andMe	ENT2	Neuron	Inhibitory motor neurons, enteric	0.136721	0.164184	0.0248046	1.20087	0.181425	0.266216	-2.02222e-10	4.74797e-10	-0.425913	0.664914	0.177234
PD2018.ex23andMe	ENT3	Neuron	Inhibitory motor neurons, enteric	0.138197	0.174188	0.0278425	1.26044	0.20147	0.19137	-1.3463e-10	5.13228e-10	-0.262321	0.603463	0.219349
PD2018.ex23andMe	ENT4	Neuron	Excitatory neurons, enteric	0.135842	0.175491	0.0297227	1.29187	0.218803	0.167068	-1.29568e-10	5.49757e-10	-0.235683	0.59316	0.226828
PD2018.ex23andMe	ENT5	Neuron	Excitatory motor neurons, enteric	0.12511	0.147068	0.0264837	1.1755	0.211683	0.393625	-4.28726e-10	5.65823e-10	-0.757704	0.775686	0.110314
PD2018.ex23andMe	ENT6	Neuron	Excitatory motor neurons, enteric	0.141254	0.194889	0.0316682	1.37971	0.224194	0.085389	2.87443e-10	5.812e-10	0.494567	0.310453	0.508004
PD2018.ex23andMe	ENT7	Neuron	Intrinsic sensory neurons, enteric	0.158724	0.21092	0.03205	1.32885	0.201922	0.0975061	2.05007e-10	5.34294e-10	0.383697	0.350602	0.455186
PD2018.ex23andMe	ENT8	Neuron	Intrinsic sensory neurons, enteric	0.131464	0.290745	0.0605008	2.2116	0.460209	0.0160019	2.47863e-09	1.3335e-09	1.85874	0.031532	1.50125
PD2018.ex23andMe	ENT9	Neuron	Intrinsic sensory neurons, enteric	0.123739	0.175945	0.02618	1.4219	0.211574	0.0363567	2.31582e-10	5.29939e-10	0.436998	0.331056	0.480098
PD2018.ex23andMe	MBDOP1	Neuron	Dopaminergic neurons, periaqueductal grey	0.160043	0.313579	0.0558427	1.95935	0.348924	0.014629	1.80702e-09	1.08e-09	1.67316	0.0471475	1.32654
PD2018.ex23andMe	MBDOP2	Neuron	Dopaminergic neurons, ventral midbrain (SNc, VTA)	0.174513	0.239834	0.035042	1.3743	0.200799	0.0567395	3.324e-10	5.40097e-10	0.615445	0.26913	0.570037
PD2018.ex23andMe	MFOL1	Oligodendrocyte	Myelin forming oligodendrocytes (MFOL)	0.153664	0.213931	0.0338897	1.3922	0.220544	0.0704219	2.18494e-10	5.63433e-10	0.387791	0.349085	0.457068
PD2018.ex23andMe	MGL1	Microglia	Microglia	0.125949	0.199619	0.0332635	1.58492	0.264102	0.0202866	4.80203e-10	6.53515e-10	0.7348	0.231231	0.635955
PD2018.ex23andMe	MGL2	Microglia	Microglia, activated	0.120552	0.197135	0.0345271	1.63526	0.286408	0.0198217	5.139e-10	7.07553e-10	0.726305	0.233826	0.631108
PD2018.ex23andMe	MGL3	Microglia	Microglia, activated	0.122597	0.216334	0.0334608	1.7646	0.272934	0.00346645	8.85326e-10	6.59538e-10	1.34234	0.0897423	1.047
PD2018.ex23andMe	MOL1	Oligodendrocyte	Mature oligodendrocytes	0.138886	0.24095	0.0349939	1.73487	0.251961	0.00231177	1.13652e-09	6.23214e-10	1.82364	0.034103	1.46721
PD2018.ex23andMe	MSN1	Neuron	D1 medium spiny neurons, striatum	0.160217	0.2106	0.0347712	1.31447	0.217026	0.137592	1.60435e-10	5.61834e-10	0.285555	0.38761	0.411606
PD2018.ex23andMe	MSN2	Neuron	D2 medium spiny neurons, striatum	0.157737	0.197222	0.0308928	1.25033	0.19585	0.189708	-4.8725e-11	5.19791e-10	-0.0937395	0.537342	0.269749
PD2018.ex23andMe	MSN3	Neuron	D2 medium spiny neurons, striatum	0.155193	0.196369	0.0319134	1.26532	0.205637	0.182646	7.90412e-11	5.39509e-10	0.146506	0.441761	0.354813
PD2018.ex23andMe	MSN4	Neuron	D1 medium spiny neurons, striatum	0.153445	0.218812	0.033651	1.426	0.219304	0.043804	5.46265e-10	5.61568e-10	0.97275	0.165339	0.781625
PD2018.ex23andMe	MSN5	Neuron	Patch D1/D2 neurons, striatum	0.16108	0.259778	0.0605042	1.61273	0.375617	0.118986	1.01237e-09	1.09169e-09	0.927338	0.176875	0.752333
PD2018.ex23andMe	MSN6	Neuron	Matrix D1 neurons, striatum	0.150402	0.272467	0.0580897	1.81159	0.38623	0.0492215	1.52633e-09	1.13142e-09	1.34903	0.0886634	1.05226
PD2018.ex23andMe	NFOL1	Oligodendrocyte	Newly formed oligodendrocytes (NFOL)	0.142868	0.255669	0.0360701	1.78955	0.252473	0.00151576	1.23217e-09	6.31968e-10	1.94974	0.0256034	1.5917
PD2018.ex23andMe	OPC	Oligodendrocyte	Oligodendrocytes precursor cells	0.146155	0.222397	0.0305492	1.52165	0.209019	0.00811491	6.41141e-10	5.1367e-10	1.24816	0.105987	0.974749
SCZ2011	ACMB	Astrocyte	Dorsal midbrain Myoc-expressing astrocyte-like	0.136762	0.148343	0.0169919	1.08468	0.124244	0.494243	-4.23544e-09	1.15557e-08	-0.366526	0.643014	0.19178
SCZ2011	ACNT1	Astrocyte	Non-telencephalon astrocytes, Gfap-low	0.129004	0.155548	0.0183954	1.20576	0.142595	0.14628	5.17301e-09	1.30409e-08	0.396676	0.345803	0.461171
SCZ2011	ACNT2	Astrocyte	Non-telencephalon astrocytes, Gfap-high	0.142535	0.172025	0.0182111	1.2069	0.127766	0.105074	6.3239e-09	1.17618e-08	0.537664	0.295404	0.529583
SCZ2011	ACTE1	Astrocyte	Telencephalon astrocytes, Gfap-high	0.130914	0.142248	0.0175865	1.08658	0.134336	0.518877	-5.05543e-09	1.24716e-08	-0.405354	0.657391	0.182176
SCZ2011	ACTE2	Astrocyte	Telencephalon astrocytes, Gfap-low	0.129299	0.137723	0.0174043	1.06516	0.134606	0.628117	-7.51161e-09	1.25113e-08	-0.600387	0.725876	0.139138
SCZ2011	COP1	Oligodendrocyte	Committed oligodendrocytes cells (COP)	0.142755	0.159886	0.018525	1.12	0.129768	0.358293	-1.79302e-09	1.21806e-08	-0.147203	0.558514	0.252966
SCZ2011	ENT1	Neuron	Descending interneurons, enteric	0.16141	0.159882	0.0178537	0.990535	0.110611	0.931782	-8.70278e-09	1.06768e-08	-0.815115	0.792497	0.101002
SCZ2011	ENT2	Neuron	Inhibitory motor neurons, enteric	0.136721	0.112563	0.0170515	0.823307	0.124717	0.161048	-2.56223e-08	1.16751e-08	-2.19461	0.985904	0.00616535
SCZ2011	ENT3	Neuron	Inhibitory motor neurons, enteric	0.138197	0.114527	0.0168282	0.828722	0.12177	0.16217	-2.55443e-08	1.14743e-08	-2.22622	0.987	0.0056827
SCZ2011	ENT4	Neuron	Excitatory neurons, enteric	0.135842	0.115165	0.0182151	0.847784	0.13409	0.258016	-2.5854e-08	1.24078e-08	-2.08369	0.981406	0.00815139
SCZ2011	ENT5	Neuron	Excitatory motor neurons, enteric	0.12511	0.102385	0.0159111	0.818359	0.127177	0.152196	-2.84031e-08	1.1519e-08	-2.46577	0.993164	0.00297901
SCZ2011	ENT6	Neuron	Excitatory motor neurons, enteric	0.141254	0.10165	0.0171594	0.719625	0.121479	0.021724	-3.45761e-08	1.12189e-08	-3.08196	0.998972	0.000446774
SCZ2011	ENT7	Neuron	Intrinsic sensory neurons, enteric	0.158724	0.145022	0.0210386	0.913672	0.132548	0.514178	-1.60941e-08	1.26222e-08	-1.27506	0.898857	0.0463095
SCZ2011	ENT8	Neuron	Intrinsic sensory neurons, enteric	0.131464	0.118155	0.0163779	0.898764	0.124581	0.415837	-1.82971e-08	1.14291e-08	-1.60092	0.945303	0.0244289
SCZ2011	ENT9	Neuron	Intrinsic sensory neurons, enteric	0.123739	0.100821	0.0166532	0.814787	0.134583	0.171611	-2.79125e-08	1.22757e-08	-2.27379	0.988511	0.00501857
SCZ2011	MBDOP1	Neuron	Dopaminergic neurons, periaqueductal grey	0.160043	0.19264	0.0225429	1.20368	0.140855	0.148591	6.92014e-09	1.30797e-08	0.529075	0.298377	0.525235
SCZ2011	MBDOP2	Neuron	Dopaminergic neurons, ventral midbrain (SNc, VTA)	0.174513	0.208033	0.0234767	1.19208	0.134527	0.156144	7.10041e-09	1.29265e-08	0.549292	0.291403	0.535507
SCZ2011	MFOL1	Oligodendrocyte	Myelin forming oligodendrocytes (MFOL)	0.153664	0.164564	0.0179509	1.07093	0.116819	0.544455	-5.1206e-09	1.09465e-08	-0.467784	0.68003	0.167472
SCZ2011	MGL1	Microglia	Microglia	0.125949	0.119518	0.0171819	0.948936	0.13642	0.707286	-1.39378e-08	1.24193e-08	-1.12227	0.869126	0.0609174
SCZ2011	MGL2	Microglia	Microglia, activated	0.120552	0.121229	0.0174307	1.00561	0.14459	0.969037	-1.11804e-08	1.33017e-08	-0.840522	0.799692	0.0970771
SCZ2011	MGL3	Microglia	Microglia, activated	0.122597	0.125092	0.0176736	1.02035	0.14416	0.887763	-9.56659e-09	1.34214e-08	-0.712788	0.762012	0.118038
SCZ2011	MOL1	Oligodendrocyte	Mature oligodendrocytes	0.138886	0.168618	0.0184973	1.21407	0.133184	0.110278	8.30847e-09	1.20635e-08	0.68873	0.245497	0.609954
SCZ2011	MSN1	Neuron	D1 medium spiny neurons, striatum	0.160217	0.161312	0.017716	1.00684	0.110575	0.95066	-1.24912e-08	1.08692e-08	-1.14923	0.87477	0.0581063
SCZ2011	MSN2	Neuron	D2 medium spiny neurons, striatum	0.157737	0.190152	0.0189677	1.2055	0.120249	0.0841333	5.72819e-09	1.15156e-08	0.497428	0.309444	0.509419
SCZ2011	MSN3	Neuron	D2 medium spiny neurons, striatum	0.155193	0.18716	0.0184377	1.20598	0.118805	0.0821987	7.59721e-09	1.13274e-08	0.670691	0.251209	0.599966
SCZ2011	MSN4	Neuron	D1 medium spiny neurons, striatum	0.153445	0.151611	0.0171852	0.988047	0.111996	0.915113	-1.18565e-08	1.06747e-08	-1.11071	0.866653	0.0621549
SCZ2011	MSN5	Neuron	Patch D1/D2 neurons, striatum	0.16108	0.205155	0.0191885	1.27363	0.119124	0.0220514	1.4881e-08	1.13168e-08	1.31496	0.0942624	1.02566
SCZ2011	MSN6	Neuron	Matrix D1 neurons, striatum	0.150402	0.141611	0.0179602	0.941552	0.119415	0.626572	-1.61922e-08	1.11525e-08	-1.4519	0.926735	0.0330445
SCZ2011	NFOL1	Oligodendrocyte	Newly formed oligodendrocytes (NFOL)	0.142868	0.163424	0.0193511	1.14389	0.135448	0.28673	7.03993e-10	1.29644e-08	0.0543019	0.478347	0.320257
SCZ2011	OPC	Oligodendrocyte	Oligodendrocytes precursor cells	0.146155	0.198557	0.0206745	1.35854	0.141456	0.0113319	2.3478e-08	1.30267e-08	1.80229	0.0357497	1.44673
SCZ2013	ACMB	Astrocyte	Dorsal midbrain Myoc-expressing astrocyte-like	0.136762	0.146031	0.0140889	1.06778	0.103018	0.51127	-7.9939e-09	8.84972e-09	-0.903294	0.816815	0.0878763
SCZ2013	ACNT1	Astrocyte	Non-telencephalon astrocytes, Gfap-low	0.129004	0.1464	0.0134654	1.13485	0.104379	0.198846	-3.94265e-09	8.89052e-09	-0.443467	0.671286	0.173092
SCZ2013	ACNT2	Astrocyte	Non-telencephalon astrocytes, Gfap-high	0.142535	0.161898	0.0143569	1.13585	0.100725	0.179678	-3.38187e-09	8.62203e-09	-0.392236	0.652558	0.185381
SCZ2013	ACTE1	Astrocyte	Telencephalon astrocytes, Gfap-high	0.130914	0.146968	0.0146524	1.12263	0.111924	0.274231	-4.26845e-09	9.50623e-09	-0.449016	0.67329	0.171798
SCZ2013	ACTE2	Astrocyte	Telencephalon astrocytes, Gfap-low	0.129299	0.143079	0.0144824	1.10658	0.112007	0.34202	-6.14861e-09	9.54917e-09	-0.64389	0.740176	0.130665
SCZ2013	COP1	Oligodendrocyte	Committed oligodendrocytes cells (COP)	0.142755	0.154002	0.016346	1.07878	0.114504	0.493204	-7.68279e-09	9.67325e-09	-0.79423	0.786469	0.104318
SCZ2013	ENT1	Neuron	Descending interneurons, enteric	0.16141	0.179427	0.0146466	1.11163	0.0907418	0.218873	2.65732e-10	8.33527e-09	0.0318805	0.487284	0.312218
SCZ2013	ENT2	Neuron	Inhibitory motor neurons, enteric	0.136721	0.148684	0.012915	1.0875	0.0944624	0.354304	-3.45853e-09	8.21581e-09	-0.42096	0.663108	0.178416
SCZ2013	ENT3	Neuron	Inhibitory motor neurons, enteric	0.138197	0.155205	0.0136427	1.12307	0.0987192	0.213092	-8.11513e-10	8.61724e-09	-0.0941732	0.537514	0.26961
SCZ2013	ENT4	Neuron	Excitatory neurons, enteric	0.135842	0.133665	0.0143652	0.983974	0.105749	0.879552	-1.58969e-08	9.30527e-09	-1.70838	0.956217	0.0194435
SCZ2013	ENT5	Neuron	Excitatory motor neurons, enteric	0.12511	0.137391	0.0129623	1.09816	0.103607	0.34479	-5.10829e-09	9.12714e-09	-0.559681	0.712152	0.147428
SCZ2013	ENT6	Neuron	Excitatory motor neurons, enteric	0.141254	0.143664	0.0133944	1.01706	0.0948248	0.857389	-8.80801e-09	8.3061e-09	-1.06043	0.855525	0.0677675
SCZ2013	ENT7	Neuron	Intrinsic sensory neurons, enteric	0.158724	0.159931	0.014902	1.0076	0.093886	0.935422	-8.73607e-09	8.28688e-09	-1.0542	0.854105	0.0684885
SCZ2013	ENT8	Neuron	Intrinsic sensory neurons, enteric	0.131464	0.137804	0.0124732	1.04823	0.0948793	0.612507	-6.57802e-09	8.32556e-09	-0.7901	0.785265	0.104984
SCZ2013	ENT9	Neuron	Intrinsic sensory neurons, enteric	0.123739	0.128715	0.0137009	1.04021	0.110724	0.716263	-8.70353e-09	9.64143e-09	-0.902722	0.816663	0.087957
SCZ2013	MBDOP1	Neuron	Dopaminergic neurons, periaqueductal grey	0.160043	0.192565	0.0152086	1.20321	0.0950283	0.0358899	3.45461e-09	8.49342e-09	0.406739	0.3421	0.465847
SCZ2013	MBDOP2	Neuron	Dopaminergic neurons, ventral midbrain (SNc, VTA)	0.174513	0.193808	0.0172727	1.11056	0.0989765	0.265791	-2.11859e-09	8.75514e-09	-0.241982	0.595603	0.225043
SCZ2013	MFOL1	Oligodendrocyte	Myelin forming oligodendrocytes (MFOL)	0.153664	0.191995	0.015226	1.24945	0.0990864	0.0130763	9.05393e-09	8.50178e-09	1.06494	0.14345	0.843298
SCZ2013	MGL1	Microglia	Microglia	0.125949	0.127338	0.0141398	1.01103	0.112266	0.921802	-1.22286e-08	9.37715e-09	-1.30408	0.903897	0.0438809
SCZ2013	MGL2	Microglia	Microglia, activated	0.120552	0.122726	0.0132538	1.01803	0.109942	0.869788	-1.40371e-08	9.46496e-09	-1.48306	0.93097	0.0310642
SCZ2013	MGL3	Microglia	Microglia, activated	0.122597	0.129029	0.0137029	1.05246	0.111772	0.639282	-1.12855e-08	9.45425e-09	-1.1937	0.883702	0.053694
SCZ2013	MOL1	Oligodendrocyte	Mature oligodendrocytes	0.138886	0.177145	0.0149199	1.27547	0.107425	0.0108298	1.0762e-08	8.86041e-09	1.21461	0.112257	0.949787
SCZ2013	MSN1	Neuron	D1 medium spiny neurons, striatum	0.160217	0.17506	0.0156318	1.09265	0.0975666	0.342618	-5.75692e-09	8.98167e-09	-0.640963	0.739227	0.131222
SCZ2013	MSN2	Neuron	D2 medium spiny neurons, striatum	0.157737	0.193358	0.0159101	1.22583	0.100865	0.0265543	5.90173e-09	9.09793e-09	0.64869	0.258269	0.587927
SCZ2013	MSN3	Neuron	D2 medium spiny neurons, striatum	0.155193	0.198072	0.016299	1.27629	0.105024	0.00907169	1.21679e-08	9.35022e-09	1.30135	0.0965698	1.01516
SCZ2013	MSN4	Neuron	D1 medium spiny neurons, striatum	0.153445	0.165351	0.0154551	1.07759	0.100721	0.439552	-4.23574e-09	8.95123e-09	-0.473201	0.681965	0.166238
SCZ2013	MSN5	Neuron	Patch D1/D2 neurons, striatum	0.16108	0.207878	0.0170318	1.29053	0.105735	0.00658423	1.45428e-08	9.4778e-09	1.5344	0.0624652	1.20436
SCZ2013	MSN6	Neuron	Matrix D1 neurons, striatum	0.150402	0.159013	0.0145299	1.05725	0.0966067	0.552564	-6.37699e-09	8.4412e-09	-0.755459	0.775013	0.110691
SCZ2013	NFOL1	Oligodendrocyte	Newly formed oligodendrocytes (NFOL)	0.142868	0.167027	0.0157802	1.1691	0.110453	0.123335	4.45603e-10	9.75211e-09	0.045693	0.481777	0.317154
SCZ2013	OPC	Oligodendrocyte	Oligodendrocytes precursor cells	0.146155	0.191551	0.0170292	1.3106	0.116515	0.00902876	1.52166e-08	1.01403e-08	1.50061	0.0667285	1.17569
SCZ2014	ACMB	Astrocyte	Dorsal midbrain Myoc-expressing astrocyte-like	0.136762	0.147449	0.0109141	1.07814	0.0798032	0.327229	-2.75154e-09	6.17007e-09	-0.44595	0.672183	0.172512
SCZ2014	ACNT1	Astrocyte	Non-telencephalon astrocytes, Gfap-low	0.129004	0.152646	0.0111607	1.18326	0.0865142	0.0344163	3.60048e-09	6.62961e-09	0.543091	0.293533	0.532342
SCZ2014	ACNT2	Astrocyte	Non-telencephalon astrocytes, Gfap-high	0.142535	0.163068	0.011887	1.14405	0.0833973	0.0831657	1.08695e-09	6.41797e-09	0.169361	0.432756	0.363756
SCZ2014	ACTE1	Astrocyte	Telencephalon astrocytes, Gfap-high	0.130914	0.139587	0.0109067	1.06624	0.083312	0.425026	-5.27032e-09	6.41487e-09	-0.821579	0.794342	0.0999926
SCZ2014	ACTE2	Astrocyte	Telencephalon astrocytes, Gfap-low	0.129299	0.14074	0.0114128	1.08849	0.0882671	0.31566	-3.92079e-09	6.78586e-09	-0.577789	0.718297	0.143696
SCZ2014	COP1	Oligodendrocyte	Committed oligodendrocytes cells (COP)	0.142755	0.151832	0.0103885	1.06358	0.0727718	0.386101	-4.36241e-09	5.7359e-09	-0.760545	0.776536	0.109839
SCZ2014	ENT1	Neuron	Descending interneurons, enteric	0.16141	0.175016	0.0111804	1.0843	0.0692672	0.226954	4.58095e-10	5.76234e-09	0.079498	0.468318	0.329459
SCZ2014	ENT2	Neuron	Inhibitory motor neurons, enteric	0.136721	0.136889	0.00974704	1.00123	0.0712915	0.986193	-7.52846e-09	5.53756e-09	-1.35953	0.91301	0.0395244
SCZ2014	ENT3	Neuron	Inhibitory motor neurons, enteric	0.138197	0.139124	0.0107668	1.00671	0.077909	0.93141	-7.08251e-09	6.18028e-09	-1.14599	0.8741	0.0584391
SCZ2014	ENT4	Neuron	Excitatory neurons, enteric	0.135842	0.131815	0.0104809	0.970354	0.0771553	0.700239	-1.2407e-08	6.08701e-09	-2.03828	0.979239	0.00911127
SCZ2014	ENT5	Neuron	Excitatory motor neurons, enteric	0.12511	0.14105	0.0102113	1.12741	0.081618	0.122578	4.3902e-10	6.46252e-09	0.0679332	0.472919	0.325213
SCZ2014	ENT6	Neuron	Excitatory motor neurons, enteric	0.141254	0.134307	0.0106207	0.95082	0.0751885	0.510509	-1.12889e-08	5.88203e-09	-1.91921	0.972521	0.0121008
SCZ2014	ENT7	Neuron	Intrinsic sensory neurons, enteric	0.158724	0.170224	0.0110734	1.07245	0.069765	0.301241	-2.19199e-10	5.61081e-09	-0.0390672	0.515582	0.287703
SCZ2014	ENT8	Neuron	Intrinsic sensory neurons, enteric	0.131464	0.145461	0.00886821	1.10647	0.0674576	0.117234	1.03344e-09	5.30139e-09	0.194938	0.422721	0.373946
SCZ2014	ENT9	Neuron	Intrinsic sensory neurons, enteric	0.123739	0.125051	0.00979469	1.0106	0.0791558	0.893473	-6.5737e-09	6.15993e-09	-1.06717	0.857053	0.0669925
SCZ2014	MBDOP1	Neuron	Dopaminergic neurons, periaqueductal grey	0.160043	0.170169	0.0118474	1.06328	0.0740268	0.394455	-5.55394e-09	6.0433e-09	-0.919025	0.820959	0.0856787
SCZ2014	MBDOP2	Neuron	Dopaminergic neurons, ventral midbrain (SNc, VTA)	0.174513	0.195527	0.0125577	1.12041	0.0719587	0.0971419	9.51242e-10	5.908e-09	0.161009	0.436043	0.360471
SCZ2014	MFOL1	Oligodendrocyte	Myelin forming oligodendrocytes (MFOL)	0.153664	0.170224	0.0105882	1.10776	0.068905	0.12234	-6.17671e-10	5.4822e-09	-0.112669	0.544853	0.26372
SCZ2014	MGL1	Microglia	Microglia	0.125949	0.116927	0.0100865	0.928366	0.0800837	0.36746	-1.24307e-08	5.93876e-09	-2.09314	0.981832	0.00796295
SCZ2014	MGL2	Microglia	Microglia, activated	0.120552	0.121747	0.00993536	1.00991	0.0824153	0.904393	-7.32014e-09	6.1871e-09	-1.18313	0.881621	0.0547181
SCZ2014	MGL3	Microglia	Microglia, activated	0.122597	0.121041	0.00975579	0.98731	0.0795764	0.873027	-9.9824e-09	6.11243e-09	-1.63313	0.948779	0.0228348
SCZ2014	MOL1	Oligodendrocyte	Mature oligodendrocytes	0.138886	0.145747	0.00968494	1.0494	0.069733	0.47991	-5.37421e-09	5.28741e-09	-1.01642	0.845284	0.0729973
SCZ2014	MSN1	Neuron	D1 medium spiny neurons, striatum	0.160217	0.205576	0.00995927	1.28311	0.0621612	9.8446e-06	1.31043e-08	5.18077e-09	2.52942	0.00571259	2.24317
SCZ2014	MSN2	Neuron	D2 medium spiny neurons, striatum	0.157737	0.214228	0.0105834	1.35814	0.0670953	3.28376e-07	1.88712e-08	5.51855e-09	3.41959	0.000313579	3.50365
SCZ2014	MSN3	Neuron	D2 medium spiny neurons, striatum	0.155193	0.205388	0.0108201	1.32343	0.0697203	7.80228e-06	1.70455e-08	5.71851e-09	2.98076	0.00143767	2.84234
SCZ2014	MSN4	Neuron	D1 medium spiny neurons, striatum	0.153445	0.189218	0.0108121	1.23313	0.0704624	0.00122641	1.04605e-08	5.80975e-09	1.8005	0.0358907	1.44502
SCZ2014	MSN5	Neuron	Patch D1/D2 neurons, striatum	0.16108	0.220332	0.0116817	1.36784	0.0725214	1.29148e-06	2.1171e-08	6.04088e-09	3.50463	0.000228625	3.64088
SCZ2014	MSN6	Neuron	Matrix D1 neurons, striatum	0.150402	0.170025	0.0103219	1.13047	0.0686288	0.0572538	2.68404e-09	5.46075e-09	0.491514	0.311531	0.506498
SCZ2014	NFOL1	Oligodendrocyte	Newly formed oligodendrocytes (NFOL)	0.142868	0.151283	0.0103656	1.0589	0.0725537	0.417041	-5.28409e-09	5.83659e-09	-0.905338	0.817357	0.0875883
SCZ2014	OPC	Oligodendrocyte	Oligodendrocytes precursor cells	0.146155	0.177969	0.0122844	1.21767	0.0840503	0.0112043	9.39821e-09	6.77996e-09	1.38618	0.0828466	1.08173
SCZ2018	ACMB	Astrocyte	Dorsal midbrain Myoc-expressing astrocyte-like	0.136762	0.155255	0.0101304	1.13522	0.0740733	0.068454	1.70241e-09	5.50109e-09	0.309468	0.378483	0.421954
SCZ2018	ACNT1	Astrocyte	Non-telencephalon astrocytes, Gfap-low	0.129004	0.164128	0.0108085	1.27227	0.0837843	0.00117635	9.79003e-09	6.14314e-09	1.59365	0.055507	1.25565
SCZ2018	ACNT2	Astrocyte	Non-telencephalon astrocytes, Gfap-high	0.142535	0.17168	0.0115074	1.20448	0.080734	0.0114045	5.42329e-09	5.96404e-09	0.909331	0.181588	0.740913
SCZ2018	ACTE1	Astrocyte	Telencephalon astrocytes, Gfap-high	0.130914	0.152301	0.010131	1.16337	0.0773864	0.034638	2.12736e-09	5.60884e-09	0.379288	0.352237	0.453165
SCZ2018	ACTE2	Astrocyte	Telencephalon astrocytes, Gfap-low	0.129299	0.15315	0.0106032	1.18447	0.0820056	0.0247088	3.30272e-09	5.97725e-09	0.552548	0.290287	0.537173
SCZ2018	COP1	Oligodendrocyte	Committed oligodendrocytes cells (COP)	0.142755	0.154931	0.0102533	1.08529	0.0718246	0.241291	-2.61536e-09	5.35036e-09	-0.488819	0.687515	0.162718
SCZ2018	ENT1	Neuron	Descending interneurons, enteric	0.16141	0.17252	0.010491	1.06883	0.064996	0.291698	-8.94564e-10	5.07697e-09	-0.1762	0.569932	0.244177
SCZ2018	ENT2	Neuron	Inhibitory motor neurons, enteric	0.136721	0.134943	0.00901513	0.986995	0.0659382	0.843338	-8.06863e-09	4.88026e-09	-1.65332	0.950867	0.0218802
SCZ2018	ENT3	Neuron	Inhibitory motor neurons, enteric	0.138197	0.141709	0.00974695	1.02541	0.0705295	0.719028	-5.07731e-09	5.21418e-09	-0.973749	0.83491	0.0783606
SCZ2018	ENT4	Neuron	Excitatory neurons, enteric	0.135842	0.139757	0.0101312	1.02882	0.0745805	0.699793	-7.17447e-09	5.5416e-09	-1.29466	0.902281	0.0446584
SCZ2018	ENT5	Neuron	Excitatory motor neurons, enteric	0.12511	0.143146	0.00988542	1.14416	0.0790135	0.0711171	1.53311e-09	5.83159e-09	0.262897	0.396315	0.40196
SCZ2018	ENT6	Neuron	Excitatory motor neurons, enteric	0.141254	0.134393	0.0104758	0.951427	0.0741629	0.510838	-1.04069e-08	5.46898e-09	-1.90289	0.971472	0.0125695
SCZ2018	ENT7	Neuron	Intrinsic sensory neurons, enteric	0.158724	0.173295	0.0107761	1.0918	0.0678919	0.178919	1.52279e-09	5.15408e-09	0.295454	0.383824	0.415868
SCZ2018	ENT8	Neuron	Intrinsic sensory neurons, enteric	0.131464	0.141238	0.00915131	1.07435	0.069611	0.287856	-1.41814e-09	5.1356e-09	-0.27614	0.60878	0.21554
SCZ2018	ENT9	Neuron	Intrinsic sensory neurons, enteric	0.123739	0.123066	0.0092709	0.994558	0.0749228	0.942009	-7.48705e-09	5.56123e-09	-1.34629	0.910896	0.0405311
SCZ2018	MBDOP1	Neuron	Dopaminergic neurons, periaqueductal grey	0.160043	0.16738	0.0116269	1.04585	0.0726488	0.528637	-7.01466e-09	5.53095e-09	-1.26825	0.897646	0.0468947
SCZ2018	MBDOP2	Neuron	Dopaminergic neurons, ventral midbrain (SNc, VTA)	0.174513	0.194543	0.0118846	1.11478	0.0681016	0.0938376	2.38195e-10	5.31624e-09	0.0448052	0.482131	0.316835
SCZ2018	MFOL1	Oligodendrocyte	Myelin forming oligodendrocytes (MFOL)	0.153664	0.174416	0.00916641	1.13505	0.0596523	0.0249649	1.61176e-09	4.52156e-09	0.356462	0.360747	0.442797
SCZ2018	MGL1	Microglia	Microglia	0.125949	0.127442	0.0102551	1.01185	0.0814229	0.884317	-5.27613e-09	5.79388e-09	-0.910639	0.818757	0.0868448
SCZ2018	MGL2	Microglia	Microglia, activated	0.120552	0.129417	0.00925856	1.07353	0.0768011	0.341657	-1.94444e-09	5.43076e-09	-0.358042	0.639844	0.193926
SCZ2018	MGL3	Microglia	Microglia, activated	0.122597	0.127338	0.00935331	1.03868	0.0762934	0.613459	-5.35508e-09	5.52431e-09	-0.969365	0.833819	0.0789285
SCZ2018	MOL1	Oligodendrocyte	Mature oligodendrocytes	0.138886	0.155125	0.00876641	1.11693	0.0631195	0.0644655	9.35931e-11	4.63061e-09	0.0202118	0.491937	0.30809
SCZ2018	MSN1	Neuron	D1 medium spiny neurons, striatum	0.160217	0.205031	0.0101187	1.27971	0.0631562	1.85883e-05	1.18826e-08	4.88325e-09	2.43334	0.00748006	2.12609
SCZ2018	MSN2	Neuron	D2 medium spiny neurons, striatum	0.157737	0.214569	0.0107123	1.3603	0.0679124	5.46066e-07	1.76719e-08	5.28177e-09	3.34583	0.000410179	3.38703
SCZ2018	MSN3	Neuron	D2 medium spiny neurons, striatum	0.155193	0.208196	0.0105587	1.34153	0.0680361	1.69967e-06	1.72652e-08	5.19775e-09	3.32167	0.000447396	3.34931
SCZ2018	MSN4	Neuron	D1 medium spiny neurons, striatum	0.153445	0.192786	0.00952134	1.25639	0.0620506	4.91003e-05	1.14863e-08	4.68822e-09	2.45003	0.00714231	2.14616
SCZ2018	MSN5	Neuron	Patch D1/D2 neurons, striatum	0.16108	0.221416	0.0112802	1.37458	0.0700288	2.90038e-07	2.02012e-08	5.35888e-09	3.76967	8.17332e-05	4.0876
SCZ2018	MSN6	Neuron	Matrix D1 neurons, striatum	0.150402	0.174825	0.00988721	1.16239	0.0657385	0.0135189	4.78292e-09	4.88233e-09	0.97964	0.163632	0.786132
SCZ2018	NFOL1	Oligodendrocyte	Newly formed oligodendrocytes (NFOL)	0.142868	0.158321	0.00931643	1.10817	0.0652103	0.0975105	-1.14327e-09	4.955e-09	-0.23073	0.591238	0.228238
SCZ2018	OPC	Oligodendrocyte	Oligodendrocytes precursor cells	0.146155	0.184233	0.0113127	1.26053	0.0774018	0.00109264	1.18837e-08	5.90377e-09	2.01289	0.0220629	1.65634
