# Supplementary material for: Moving beyond neurons: the role of cell type-specific gene regulation in Parkinson’s disease heritability
Source: NPJ Parkinsons Dis. 2019 Apr 17;5:6. doi: 10.1038/s41531-019-0076-6 (PMC6470136; doi:10.1038/s41531-019-0076-6)
Supplement: Supplementary file 5 — Data Set 4 [file 41531_2019_76_MOESM5_ESM.xlsx]

## Sheet: Column_descriptions
Column Name	Description
GWAS	GWAS name
Tissue	GTEx tissue used to construct the co-expression network.
Module	Module name.
Cell_Type	Cell-type classification as determined by enrichment of brain-related cell-type markers of predominantly one cell type.
Prop._SNPs	Proportion of SNPs accounted for by annotation within the baseline set of x SNPs.
Prop._h2	Proportion of heritability accounted for by the annotation.
Prop._h2_std_error	Jackknife standard errors for the proportion of heritability. Block jacknife over SNPs with 200 equally sized blocks of adjacent SNPs.
Enrichment	Enrichment = (Proportion of heritability)/(Proportion of SNPs)
Enrichment_std_error	Standard error of enrichment.
Enrichment_p	P-value of total enrichment
Coefficient	Regression co-efficient i.e. contribution of annotation after controlling for all other categories in the model.
Coefficient_std_error	Standard error of coefficient. Estimated using the covariance matrix for coefficient estimates.
Coefficient_z-score	Z-score for significance of co-efficient.
Z_score_P	P-value for coefficient computed from z-score.
Z_score_logP	-LOG10(Z_score_P)

## Sheet: Module_descriptions
Tissue	module	module size	module size after MM >= 0.5	go.report	WGCNA.cell.type.prediction	Cell.type.label	PD.Meta5.Passes Sigificance	SCZ.2018.PassesSignificance
FCTX	blue	1190	905	small molecule catabolic process GO:0044282 (p-value 3.34e-20),oxidation-reduction process GO:0055114 (p-value 4.5e-20),organic acid catabolic process GO:0016054 (p-value 1.26e-18),carboxylic acid catabolic process GO:0046395 (p-value 1.26e-18),organic acid metabolic process GO:0006082 (p-value 1.74e-17)	Astrocytes module in Cortex (p-value 4.261e-104). Astrocytes, highly probable (Cahoy, 2008) (p-value 6.63e-71). Astrocyte-External (p-value 9.178e-42). Astrocytes-Cahoy (p-value 4.246e-15). Neuron.Ex6-External (p-value 0.009291).	Astrocyte	No	No
FCTX	cyan	952	802	immune response GO:0006955 (p-value 2.54e-79),immune system process GO:0002376 (p-value 3.36e-79),defense response GO:0006952 (p-value 1.54e-67),regulation of immune system process GO:0045766 (p-value 4.39e-55),positive regulation of immune system process GO:0002698 (p-value 3.48e-51)	Microglia-External (p-value 1.268e-105). Microglia (Type 1) (Geschwind, 2010) (p-value 4.979e-88). Microglia (Type2) module in Cortex (p-value 6.675e-34). Microglia in Human brain Module (Geschwind, 2010) (p-value 5.544e-20).	Microglia	No	No
FCTX	brown	2305	2223	organelle organization GO:0061024 (p-value 3.12e-10),protein ubiquitination GO:0032446 (p-value 1.36e-08),protein ubiquitination involved in ubiquitin-dependent protein catabolic process GO:0043161 (p-value 2.25e-08),modification-dependent macromolecule catabolic process GO:0016236 (p-value 2.47e-07),protein modification by small protein conjugation GO:0070647 (p-value 2.84e-07)	Neuron, probably (Cahoy, 2008) (p-value 6.443e-115). Neuron in Human brain Module (Geschwind,2010) (p-value 1.355e-111). Neuron module in Cortex (p-value 5.02e-95). Neuron, definite (Cahoy, 2008) (p-value 8.668e-21). Neuron_Interneuron-External (p-value 9.764e-14). Neuron, pyramidal in network from Sugino/Winden (p-value 3.037e-12). Neuron_Dopaminergic_SNigra-External (p-value 5.707e-07). Neuron_…	Neuron	No	Yes
FCTX	turquoise	2045	1825	chemical synaptic transmission GO:0023051 (p-value 1.33e-65),cell-cell signaling GO:0051962 (p-value 7.65e-43),modulation of synaptic transmission GO:0051640 (p-value 1.53e-33),nervous system development GO:0048468 (p-value 3.32e-32),neuron projection development GO:0048699 (p-value 1.11e-25)	Neuron, probably (Cahoy, 2008) (p-value 7.597e-108). Neuron, definite (Cahoy, 2008) (p-value 2.392e-37). Neuron_Interneuron-External (p-value 1.456e-20). Neuron_Pyramidal_S1-External (p-value 1.477e-18). Neuron_Pyramidal_CA1-External (p-value 3.115e-15). Neuron.Ex1-External (p-value 1.538e-08). Neuron_Dopaminergic-External (p-value 9.78e-06). Neuron.Ex7-External (p-value 0.0005358). Neuron_Dopami…	Neuron	No	Yes
FCTX	black	966	813	ensheathment of neurons GO:0007272 (p-value 5.83e-10),axon ensheathment GO:0008366 (p-value 5.83e-10),myelination GO:0042552 (p-value 2.76e-09),oligodendrocyte differentiation GO:0048709 (p-value 6.78e-09),glial cell differentiation GO:0010001 (p-value 1.57e-07)	Oligodendrocytes in Human brain Module (Geschwind,2010) (p-value 5.044e-145). Oligodendrocytes in Cortex (p-value 6.65e-78). Oligodendrocyte-External (p-value 9.772e-49). Oligodendrocytes, definite (Cahoy, 2008) (p-value 7.242e-42). Oligodendrocytes from conservative data set (Lein, 2007) (p-value 1.316e-20). Oligodendrocytes-Cahoy (p-value 1.525e-05).	Oligodendrocyte	No	No
PUTM	darkorange	430	376	organic acid catabolic process GO:0016054 (p-value 2.49e-12),carboxylic acid catabolic process GO:0046395 (p-value 2.49e-12),small molecule catabolic process GO:0044282 (p-value 1.11e-08),organic acid metabolic process GO:0006082 (p-value 1.07e-07),oxoacid metabolic process GO:0043436 (p-value 1.93e-07)	Astrocytes module in Cortex (p-value 2.074e-25). Astrocytes, highly probable (Cahoy, 2008) (p-value 7.299e-14). Astrocyte-External (p-value 0.0001099). Ependymal-External (p-value 0.02762).	Astrocyte	No	No
PUTM	brown4	262	226	cellular response to type I interferon GO:0071357 (p-value 2.79e-17),type I interferon signaling pathway GO:0060337 (p-value 2.79e-17),response to type I interferon GO:0034340 (p-value 7.43e-17),defense response to virus GO:0051607 (p-value 2.01e-15),innate immune response GO:0045087 (p-value 8.46e-15)	Microglia (Type2) module in Cortex (p-value 9.018e-08). Bcells-External (p-value 0.0068).	Microglia	No	No
PUTM	lightyellow	398	369	immune system process GO:0002376 (p-value 4.64e-30),response to cytokine GO:0034097 (p-value 5.94e-30),response to organic substance GO:0010033 (p-value 1.09e-27),cellular response to chemical stimulus GO:0070887 (p-value 3.94e-25),response to chemical GO:0042221 (p-value 4.28e-24)	Microglia in Human brain Module (Geschwind, 2010) (p-value 3.029e-72). Microglia (Type2) module in Cortex (p-value 1.32e-15). Microglia-External (p-value 0.01134). Neutrophils-External (p-value 0.02826). Endothelial-External (p-value 0.04771).	Microglia	No	No
PUTM	mediumpurple3	195	158	immune system process GO:0002376 (p-value 2.51e-21),immune response GO:0006955 (p-value 1.35e-19),leukocyte activation GO:0045321 (p-value 2.7e-15),cell activation GO:0001775 (p-value 2e-13),regulation of immune system process GO:0002682 (p-value 5.27e-13)	Microglia-External (p-value 9.15e-46). Microglia (Type 1) (Geschwind, 2010) (p-value 1.008e-12).	Microglia	No	No
PUTM	paleturquoise	219	190	immune response GO:0006955 (p-value 5.09e-35),immune system process GO:0002376 (p-value 9.46e-31),regulation of immune system process GO:0002682 (p-value 8.86e-30),regulation of immune response GO:0050776 (p-value 3.88e-29),positive regulation of immune system process GO:0002684 (p-value 8.38e-26)	Microglia (Type 1) (Geschwind, 2010) (p-value 1.157e-77). Microglia-External (p-value 4.159e-57). Microglia (Type2) module in Cortex (p-value 2.147e-06).	Microglia	No	No
PUTM	sienna3	310	276	cardiovascular system development GO:0072358 (p-value 3.5e-27),vasculature development GO:0001944 (p-value 1.56e-26),angiogenesis GO:0001525 (p-value 4.27e-26),blood vessel morphogenesis GO:0048514 (p-value 1.12e-24),circulatory system development GO:0072359 (p-value 1.23e-24)	Endothelial-External (p-value 1.873e-29). Microglia in Human brain Module (Geschwind, 2010) (p-value 7.635e-12).	Microglia	No	No
PUTM	bisque4	262	208	chemical synaptic transmission GO:0099536 (p-value 4.43e-10),cell-cell signaling GO:0007267 (p-value 4.17e-07),neuron differentiation GO:0030182 (p-value 9.19e-07),nervous system development GO:0007399 (p-value 2.61e-06),generation of neurons GO:0048699 (p-value 4.5e-06)	Neuron, probably (Cahoy, 2008) (p-value 1.121e-28). Neuron, definite (Cahoy, 2008) (p-value 5.914e-14). Neuron_Interneuron-External (p-value 1.121e-12). Neuron_Pyramidal_S1-External (p-value 1.627e-07). Neuron.Ex8-External (p-value 0.006337). Neuron.In6-External (p-value 0.01164).	Neuron	No	No
PUTM	black	899	882	protein modification by small protein conjugation or removal GO:1901566 (p-value 3.35e-16),RNA processing GO:0090304 (p-value 6.39e-16),protein modification by small protein conjugation GO:0034641 (p-value 2.63e-13),tRNA metabolic process GO:1904666 (p-value 4.75e-13),ncRNA metabolic process GO:0051438 (p-value 1.3e-11)	Neuron module in Cortex (p-value 4.58e-23). Neuron in Human brain Module (Geschwind,2010) (p-value 9.817e-18). Neuron, pyramidal in network from Sugino/Winden (p-value 0.0008135).	Neuron	No	No
PUTM	blue	977	941	chemical synaptic transmission GO:0006816 (p-value 1.11e-22),modulation of synaptic transmission GO:0034220 (p-value 8.06e-19),cell-cell signaling GO:0070838 (p-value 7.77e-16),regulation of synaptic plasticity GO:0098660 (p-value 1.45e-13),neuron projection development GO:0048468 (p-value 2.75e-12)	Neuron, probably (Cahoy, 2008) (p-value 7.082e-45). Neuron_Pyramidal_CA1-External (p-value 2.467e-08). Neuron, definite (Cahoy, 2008) (p-value 3.953e-07). Neuron_Pyramidal_S1-External (p-value 0.001515).	Neuron	No	Yes
PUTM	darkmagenta	1113	1100	chemical synaptic transmission GO:0035637 (p-value 9.41e-27),neuron projection morphogenesis GO:0048588 (p-value 6.99e-14),cell projection morphogenesis GO:0007611 (p-value 1.14e-13),modulation of synaptic transmission GO:0051656 (p-value 2.15e-13),cell part morphogenesis GO:0007270 (p-value 7.39e-13)	Neuron, probably (Cahoy, 2008) (p-value 1.14e-94). Neuron, definite (Cahoy, 2008) (p-value 7.223e-25). Neuron_Pyramidal_CA1-External (p-value 8.297e-12). Neuron_Interneuron-External (p-value 3.761e-10). Neuron in Human brain Module (Geschwind,2010) (p-value 3.074e-08). Neuron_Pyramidal_S1-External (p-value 6.31e-08). Neuron_Dopaminergic_SNigra-External (p-value 8.277e-06). Neuron module in Cortex…	Neuron	No	Yes
PUTM	darkslateblue	362	310	ion transmembrane transport GO:0034220 (p-value 7.07e-05),inorganic cation transmembrane transport GO:0098662 (p-value 9.21e-05),multicellular organismal signaling GO:0060047 (p-value 0.000116),regulation of localization GO:0032879 (p-value 0.000167),cation transport GO:0006812 (p-value 0.000207)	Neuron, definite (Cahoy, 2008) (p-value 3.435e-05). Neuron, probably (Cahoy, 2008) (p-value 0.002037). Neuron_Pyramidal_S1-External (p-value 0.02119).	Neuron	No	No
PUTM	salmon	943	919	mitochondrion organization GO:0007005 (p-value 4.27e-43),oxidative phosphorylation GO:0006119 (p-value 4.46e-35),mitochondrial ATP synthesis coupled electron transport GO:0042775 (p-value 1.1e-34),ATP synthesis coupled electron transport GO:0042773 (p-value 2.04e-34),purine nucleoside triphosphate metabolic process GO:0009144 (p-value 1.7e-33)	Neuron_Dopaminergic-External (p-value 1.99e-06). Neuron in Human brain Module (Geschwind,2010) (p-value 0.0464).	Neuron	No	No
PUTM	skyblue	800	785	cell cycle GO:0007049 (p-value 0.000391),microtubule-based process GO:0007017 (p-value 0.00043),macromolecule modification GO:0043412 (p-value 0.00152),intracellular transport GO:0051649 (p-value 0.00164),cell cycle process GO:0022402 (p-value 0.00236)	Neuron module in Cortex (p-value 6.639e-27). Neuron in Human brain Module (Geschwind,2010) (p-value 4.936e-21). Neuron, pyramidal in network from Sugino/Winden (p-value 6.41e-10). Neuron, probably (Cahoy, 2008) (p-value 1.777e-06).	Neuron	No	No
PUTM	darkgrey	333	258	void	Oligodendrocytes in Human brain Module (Geschwind,2010) (p-value 8.309e-19). Oligodendrocytes in Cortex (p-value 2.274e-05). Oligodendrocyte-External (p-value 0.005939).	Oligodendrocyte	No	No
PUTM	floralwhite	542	495	lysosomal transport GO:0007041 (p-value 0.00332),single-organism organelle organization GO:1902589 (p-value 0.00622)	Oligodendrocytes in Human brain Module (Geschwind,2010) (p-value 3.37e-10). Oligodendrocyte-External (p-value 6.94e-07). Oligodendrocytes in Cortex (p-value 0.003569).	Oligodendrocyte	No	No
PUTM	lightcyan	685	613	neurogenesis GO:0022008 (p-value 6.13e-11),oligodendrocyte differentiation GO:0048709 (p-value 1.01e-08),nervous system development GO:0007399 (p-value 1.1e-08),glial cell differentiation GO:0010001 (p-value 1.86e-08),ensheathment of neurons GO:0007272 (p-value 2.52e-08)	Oligodendrocytes in Human brain Module (Geschwind,2010) (p-value 4.034e-136). Oligodendrocytes in Cortex (p-value 2.754e-73). Oligodendrocyte-External (p-value 2.343e-45). Oligodendrocytes, definite (Cahoy, 2008) (p-value 1.045e-39). Oligodendrocytes from conservative data set (Lein, 2007) (p-value 9.253e-15). Oligodendrocytes-Cahoy (p-value 0.00956).	Oligodendrocyte	No	No
SNIG	blue	733	665	small molecule metabolic process GO:0044281 (p-value 1.38e-13),organic acid catabolic process GO:0016054 (p-value 7.03e-13),carboxylic acid catabolic process GO:0046395 (p-value 7.03e-13),small molecule catabolic process GO:0044282 (p-value 1.32e-11),oxidation-reduction process GO:0055114 (p-value 6.36e-10)	Astrocytes module in Cortex (p-value 1.181e-51). Astrocytes, highly probable (Cahoy, 2008) (p-value 7.133e-42). Astrocyte-External (p-value 2.628e-26). Astrocytes-Cahoy (p-value 2.083e-11). Neuron.Ex6-External (p-value 8.447e-06). Ependymal-External (p-value 0.0006586).	Astrocyte	No	No
SNIG	darkslateblue	224	175	positive regulation of metabolic process GO:0009893 (p-value 4.2e-17),negative regulation of cellular process GO:0048523 (p-value 6.12e-17),positive regulation of macromolecule metabolic process GO:0010604 (p-value 9.11e-17),response to organic substance GO:0010033 (p-value 9.3e-17),cell death GO:0008219 (p-value 2.14e-16)	Microglia in Human brain Module (Geschwind, 2010) (p-value 4.823e-23).	Microglia	No	No
SNIG	lightcyan	409	365	immune response GO:0006955 (p-value 1.03e-29),immune system process GO:0002376 (p-value 3.11e-27),cell activation GO:0001775 (p-value 3.01e-22),leukocyte activation GO:0045321 (p-value 2.36e-21),regulation of immune system process GO:0002682 (p-value 3.35e-20)	Microglia-External (p-value 1.003e-68). Microglia (Type 1) (Geschwind, 2010) (p-value 3.976e-14).	Microglia	No	No
SNIG	lightgreen	339	293	response to stress GO:0006950 (p-value 1.85e-14),defense response GO:0006952 (p-value 5.25e-13),inflammatory response GO:0006954 (p-value 7.65e-13),cellular response to chemical stimulus GO:0070887 (p-value 3.52e-12),response to cytokine GO:0034097 (p-value 5.18e-12)	Microglia in Human brain Module (Geschwind, 2010) (p-value 4.155e-51). Microglia (Type2) module in Cortex (p-value 3.852e-18). Endothelial-External (p-value 2.451e-06).	Microglia	No	No
SNIG	tan	425	389	immune response GO:0006955 (p-value 2.32e-61),immune system process GO:0002376 (p-value 1.88e-59),regulation of immune system process GO:0002682 (p-value 2.79e-48),regulation of immune response GO:0050776 (p-value 3.92e-45),defense response GO:0006952 (p-value 1.04e-43)	Microglia (Type 1) (Geschwind, 2010) (p-value 1.614e-76). Microglia-External (p-value 4.68e-52). Microglia (Type2) module in Cortex (p-value 1.128e-08).	Microglia	No	No
SNIG	cyan	906	884	chemical synaptic transmission GO:0061337 (p-value 4.21e-44),cell-cell signaling GO:0035637 (p-value 3.65e-28),neurotransmitter secretion GO:0048667 (p-value 7.74e-23),calcium ion regulated exocytosis GO:0006887 (p-value 2.87e-21),signal release GO:0098916 (p-value 6.33e-21)	Neuron, probably (Cahoy, 2008) (p-value 3.276e-133). Neuron, definite (Cahoy, 2008) (p-value 3.82e-47). Neuron_Interneuron-External (p-value 2.687e-17). Neuron_Pyramidal_CA1-External (p-value 3.552e-07). Neuron_Pyramidal_S1-External (p-value 6.705e-06). Neuron_Dopaminergic_SNigra-External (p-value 0.002598). Oligodendrocytes in Cortex (p-value 0.006245).	Neuron	No	Yes
SNIG	darkgrey	478	401	chemical synaptic transmission GO:0099536 (p-value 2.04e-16),cell-cell signaling GO:0007267 (p-value 1.71e-12),regulation of synaptic plasticity GO:0060998 (p-value 3.46e-12),behavior GO:0007610 (p-value 5.53e-12),learning or memory GO:0007611 (p-value 7.15e-12)	Neuron, probably (Cahoy, 2008) (p-value 5.236e-19). Neuron_Pyramidal_CA1-External (p-value 3.203e-08). Neuron, definite (Cahoy, 2008) (p-value 6.048e-08). Neuron.Ex1-External (p-value 1.343e-05). Neuron_Pyramidal_S1-External (p-value 0.0003966). Neuron.In1-External (p-value 0.01488).	Neuron	No	Yes
SNIG	darkorange2	653	624	catechol-containing compound biosynthetic process GO:0009713 (p-value 1.67e-05),catecholamine biosynthetic process GO:0042423 (p-value 1.67e-05),regulation of neurotransmitter levels GO:0001505 (p-value 7.95e-05),cell-cell signaling GO:0007267 (p-value 0.000107),ion transport GO:0007268 (p-value 0.00014)	Neuron_Dopaminergic-External (p-value 4.597e-25). Neuron, probably (Cahoy, 2008) (p-value 9.33e-20). Neuron_Dopaminergic_SNigra-External (p-value 2.425e-14). Neuron_Interneuron-External (p-value 1.336e-09). Neuron, definite (Cahoy, 2008) (p-value 0.0004005). Neuron.In5-External (p-value 0.02296).	Neuron	No	No
SNIG	ivory	704	689	endomembrane system organization GO:0010256 (p-value 4.03e-05),intracellular transport GO:0046907 (p-value 0.000101),modification-dependent protein catabolic process GO:0019941 (p-value 0.00012),modification-dependent macromolecule catabolic process GO:0043632 (p-value 0.000179),protein modification by small protein conjugation or removal GO:0070647 (p-value 0.000198)	Neuron in Human brain Module (Geschwind,2010) (p-value 1.295e-32). Neuron module in Cortex (p-value 1.82e-17). Neuron, probably (Cahoy, 2008) (p-value 6.198e-08). Neuron, pyramidal in network from Sugino/Winden (p-value 0.00132).	Neuron	No	No
SNIG	lavenderblush3	465	388	potassium ion transport GO:0006812 (p-value 3.15e-07),cellular potassium ion transport GO:0098655 (p-value 1.24e-06),potassium ion transmembrane transport GO:0098662 (p-value 1.24e-06),ion transmembrane transport GO:0043269 (p-value 6.36e-05),monovalent inorganic cation transport GO:0007268 (p-value 0.000178)	Neuron, probably (Cahoy, 2008) (p-value 1.834e-11). Neuron_Pyramidal_S1-External (p-value 2.937e-07). Neuron.Ex7-External (p-value 0.02712). Neuron_Interneuron-External (p-value 0.03561).	Neuron	No	No
SNIG	magenta	827	771	ensheathment of neurons GO:0007272 (p-value 6.16e-08),axon ensheathment GO:0008366 (p-value 6.16e-08),myelination GO:0042552 (p-value 2.95e-07),neurogenesis GO:0022008 (p-value 1.76e-05),glial cell differentiation GO:0010001 (p-value 2.08e-05)	Oligodendrocytes in Human brain Module (Geschwind,2010) (p-value 1.711e-145). Oligodendrocytes in Cortex (p-value 2.135e-72). Oligodendrocyte-External (p-value 1.684e-56). Oligodendrocytes, definite (Cahoy, 2008) (p-value 5.532e-30). Oligodendrocytes from conservative data set (Lein, 2007) (p-value 3.016e-15). Oligodendrocytes-Cahoy (p-value 0.0007593).	Oligodendrocyte	No	No

## Sheet: Preservation_values
Tissue	Module	mean_Z_preservation
FCTX	black	5.04009
FCTX	blue	13.2461
FCTX	brown	10.6305
FCTX	cyan	15.2761
FCTX	turquoise	14.4821
PUTM	bisque4	25.7537
PUTM	black	36.4523
PUTM	blue	17.8428
PUTM	brown4	28.6045
PUTM	darkgrey	11.9197
PUTM	darkmagenta	21.3305
PUTM	darkorange	15.508
PUTM	darkslateblue	5.9317
PUTM	floralwhite	10.2415
PUTM	lightcyan	14.1934
PUTM	lightyellow	14.478
PUTM	mediumpurple3	11.7492
PUTM	paleturquoise	7.67637
PUTM	salmon	23.0751
PUTM	sienna3	18.5146
PUTM	skyblue	6.91246
SNIG	blue	14.7435
SNIG	darkslateblue	2.42224
SNIG	lightcyan	20.9527
SNIG	lightgreen	5.49998
SNIG	tan	13.5417
SNIG	cyan	12.5798
SNIG	darkgrey	6.5767
SNIG	darkorange2	8.15928
SNIG	ivory	7.50719
SNIG	lavenderblush3	5.26857
SNIG	magenta	13.2469

## Sheet: Figure5
GWAS	Tissue	Module	Cell_Type	Prop._SNPs	Prop._h2	Prop._h2_std_error	Enrichment	Enrichment_std_error	Enrichment_p	Coefficient	Coefficient_std_error	Coefficient_z-score	Z_score_P	Z_score_logP
PD2011	FCTX	black	Oligodendrocyte	0.0624211	0.0817155	0.0334066	1.3091	0.535182	0.514785	-7.0819e-09	1.15065e-08	-0.615472	0.730878	0.136155
PD2011	FCTX	blue	Astrocyte	0.0740854	0.0805969	0.033749	1.08789	0.455542	0.841483	-1.10115e-08	1.05837e-08	-1.04042	0.850928	0.070107
PD2011	FCTX	brown	Neuron	0.203504	0.265429	0.071712	1.30429	0.352386	0.301514	3.44334e-10	8.3105e-09	0.0414336	0.483475	0.315626
PD2011	FCTX	cyan	Microglia	0.0595104	0.126309	0.0408006	2.12246	0.685604	0.0570513	3.47083e-09	1.3926e-08	0.249234	0.40159	0.396217
PD2011	FCTX	turquoise	Neuron	0.126895	0.334735	0.0585672	2.63788	0.461539	0.0148994	2.73769e-08	1.43436e-08	1.90865	0.0281537	1.55047
PD2014	FCTX	black	Oligodendrocyte	0.0624211	0.081131	0.0332205	1.29974	0.5322	0.527072	-2.19488e-09	3.52597e-09	-0.622488	0.73319	0.134784
PD2014	FCTX	blue	Astrocyte	0.0740854	0.0800914	0.0335644	1.08107	0.45305	0.853165	-3.39732e-09	3.23904e-09	-1.04887	0.85288	0.0691121
PD2014	FCTX	brown	Neuron	0.203504	0.268838	0.0739338	1.32104	0.363303	0.295048	2.71757e-10	2.63689e-09	0.10306	0.458958	0.338227
PD2014	FCTX	cyan	Microglia	0.0595104	0.125815	0.0405586	2.11417	0.681538	0.0576286	1.05316e-09	4.26311e-09	0.24704	0.402439	0.3953
PD2014	FCTX	turquoise	Neuron	0.126895	0.332713	0.0590434	2.62194	0.465291	0.015131	8.33047e-09	4.38296e-09	1.90065	0.028674	1.54251
PD2018.ex23andMe	FCTX	black	Oligodendrocyte	0.0624211	0.0897706	0.0235478	1.43815	0.377241	0.238065	-2.0443e-10	8.84938e-10	-0.23101	0.591347	0.228158
PD2018.ex23andMe	FCTX	blue	Astrocyte	0.0740854	0.135826	0.0256031	1.83336	0.345589	0.0141988	8.97777e-10	8.26091e-10	1.08678	0.138567	0.858339
PD2018.ex23andMe	FCTX	brown	Neuron	0.203504	0.294175	0.0537728	1.44555	0.264234	0.100992	5.7542e-10	7.98024e-10	0.721056	0.235437	0.628124
PD2018.ex23andMe	FCTX	cyan	Microglia	0.0595104	0.0716591	0.0209953	1.20414	0.3528	0.558406	-1.62187e-09	9.23444e-10	-1.75632	0.960483	0.0175102
PD2018.ex23andMe	FCTX	turquoise	Neuron	0.126895	0.224988	0.0355533	1.77302	0.280178	0.0061112	9.39125e-10	6.72767e-10	1.39591	0.0813702	1.08953
SCZ2011	FCTX	black	Oligodendrocyte	0.0624211	0.0798986	0.015647	1.27999	0.250668	0.263804	2.94344e-09	2.22207e-08	0.132464	0.447309	0.349393
SCZ2011	FCTX	blue	Astrocyte	0.0740854	0.0522403	0.0127039	0.705137	0.171477	0.084505	-5.11652e-08	1.45393e-08	-3.5191	0.999783	9.40392e-05
SCZ2011	FCTX	brown	Neuron	0.203504	0.2504	0.0212907	1.23044	0.10462	0.0279225	1.13471e-08	1.06945e-08	1.06101	0.144342	0.840608
SCZ2011	FCTX	cyan	Microglia	0.0595104	0.0450594	0.0136637	0.757169	0.229602	0.289926	-3.41993e-08	1.91301e-08	-1.78773	0.96309	0.0163332
SCZ2011	FCTX	turquoise	Neuron	0.126895	0.210886	0.0190214	1.66189	0.149898	1.68335e-05	4.25004e-08	1.49554e-08	2.8418	0.00224298	2.64917
SCZ2013	FCTX	black	Oligodendrocyte	0.0624211	0.0843457	0.0130775	1.35124	0.209504	0.0969255	5.27095e-09	1.71665e-08	0.307049	0.379403	0.420899
SCZ2013	FCTX	blue	Astrocyte	0.0740854	0.0805554	0.0113837	1.08733	0.153657	0.571286	-1.79937e-08	1.26077e-08	-1.4272	0.923239	0.034686
SCZ2013	FCTX	brown	Neuron	0.203504	0.252982	0.0177488	1.24313	0.0872159	0.00594985	1.12741e-08	8.28706e-09	1.36045	0.086844	1.06126
SCZ2013	FCTX	cyan	Microglia	0.0595104	0.0532589	0.0111874	0.894951	0.187991	0.576679	-2.81629e-08	1.59489e-08	-1.76582	0.961287	0.0171469
SCZ2013	FCTX	turquoise	Neuron	0.126895	0.221403	0.0152732	1.74477	0.120361	1.34948e-09	4.69866e-08	1.13411e-08	4.14303	1.71372e-05	4.76606
SCZ2014	FCTX	black	Oligodendrocyte	0.0624211	0.0782167	0.0101301	1.25305	0.162287	0.123057	2.17298e-09	1.21752e-08	0.178476	0.429175	0.367366
SCZ2014	FCTX	blue	Astrocyte	0.0740854	0.0777117	0.00748169	1.04895	0.100987	0.628061	-1.60374e-08	7.39841e-09	-2.16769	0.984909	0.00660397
SCZ2014	FCTX	brown	Neuron	0.203504	0.259489	0.0125655	1.27511	0.0617455	8.13849e-06	1.30299e-08	5.30596e-09	2.45571	0.00703029	2.15303
SCZ2014	FCTX	cyan	Microglia	0.0595104	0.0426363	0.00719952	0.716452	0.120979	0.0199942	-3.08442e-08	8.7451e-09	-3.52703	0.99979	9.12652e-05
SCZ2014	FCTX	turquoise	Neuron	0.126895	0.213752	0.0115128	1.68447	0.0907264	1.4071e-12	4.31972e-08	7.12335e-09	6.06417	6.63179e-10	9.17837
SCZ2018	FCTX	black	Oligodendrocyte	0.0624211	0.0787026	0.00930011	1.26083	0.14899	0.083244	3.32299e-09	1.04671e-08	0.317471	0.375443	0.425456
SCZ2018	FCTX	blue	Astrocyte	0.0740854	0.0818907	0.00722553	1.10535	0.0975298	0.27862	-1.08658e-08	6.82497e-09	-1.59206	0.944315	0.0248832
SCZ2018	FCTX	brown	Neuron	0.203504	0.261516	0.0117353	1.28506	0.0576663	9.86924e-07	1.36348e-08	4.59141e-09	2.96963	0.00149078	2.82659
SCZ2018	FCTX	cyan	Microglia	0.0595104	0.0443371	0.00728586	0.74503	0.12243	0.0379652	-2.60771e-08	8.21203e-09	-3.17547	0.999252	0.000324958
SCZ2018	FCTX	turquoise	Neuron	0.126895	0.212056	0.0107361	1.67111	0.084606	5.0289e-14	3.83046e-08	6.37391e-09	6.0096	9.29903e-10	9.03156
PD2011	PUTM	bisque4	Neuron	0.0262754	0.0231093	0.0167171	0.879502	0.636226	0.850249	-5.73623e-09	1.37131e-08	-0.418304	0.662138	0.179052
PD2011	PUTM	black	Neuron	0.0644928	0.0777636	0.0353307	1.20577	0.547823	0.681296	-1.42429e-08	1.19611e-08	-1.19077	0.883129	0.053976
PD2011	PUTM	blue	Neuron	0.0584896	0.112311	0.038419	1.92018	0.656852	0.126016	-2.45776e-09	1.37003e-08	-0.179394	0.571186	0.243222
PD2011	PUTM	brown4	Microglia	0.0167857	0.060673	0.0187425	3.61457	1.11658	0.0505202	3.56862e-08	2.75298e-08	1.29628	0.0974403	1.01126
PD2011	PUTM	darkgrey	Oligodendrocyte	0.021882	0.0447179	0.0215157	2.04359	0.983261	0.238606	1.08568e-08	1.89778e-08	0.572078	0.283635	0.547241
PD2011	PUTM	darkmagenta	Neuron	0.114295	0.228756	0.0528958	2.00145	0.462801	0.0795573	1.72206e-08	1.27753e-08	1.34796	0.0888358	1.05141
PD2011	PUTM	darkorange	Astrocyte	0.0306519	0.0684074	0.0286002	2.23175	0.933063	0.103905	8.47454e-09	1.72058e-08	0.492538	0.311169	0.507003
PD2011	PUTM	darkslateblue	Neuron	0.0283987	0.00602306	0.0218584	0.212089	0.769698	0.299905	-2.73722e-08	1.62076e-08	-1.68884	0.954375	0.0202808
PD2011	PUTM	floralwhite	Oligodendrocyte	0.0427635	0.0783838	0.034781	1.83296	0.813333	0.232068	8.83145e-09	1.5171e-08	0.582126	0.280241	0.552469
PD2011	PUTM	lightcyan	Oligodendrocyte	0.0503694	0.053659	0.0283917	1.06531	0.56367	0.901301	-1.07561e-08	1.2783e-08	-0.841435	0.799948	0.0969383
PD2011	PUTM	lightyellow	Microglia	0.0271898	0.0386041	0.0273598	1.4198	1.00625	0.66674	-1.47053e-08	2.1285e-08	-0.690876	0.755178	0.121951
PD2011	PUTM	paleturquoise	Microglia	0.0157996	0.0472882	0.0262611	2.99299	1.66214	0.155225	2.28168e-08	2.92247e-08	0.780736	0.217479	0.662583
PD2011	PUTM	salmon	Neuron	0.0501711	0.075153	0.0333123	1.49793	0.663974	0.354952	-2.27006e-08	1.41188e-08	-1.60783	0.946064	0.0240795
PD2011	PUTM	sienna3	Microglia	0.0239683	-0.012319	0.0176823	-0.513972	0.737735	0.0185214	-5.40867e-08	1.4054e-08	-3.84848	0.999941	2.58092e-05
PD2011	PUTM	skyblue	Neuron	0.0668892	0.104027	0.0265072	1.55521	0.396286	0.189215	2.08702e-09	9.49753e-09	0.219743	0.413036	0.384013
PD2014	PUTM	bisque4	Neuron	0.0262754	0.0228664	0.016677	0.870258	0.634701	0.838625	-1.82599e-09	4.20952e-09	-0.433777	0.667775	0.17537
PD2014	PUTM	black	Neuron	0.0644928	0.0765803	0.0350535	1.18742	0.543525	0.708002	-4.46696e-09	3.67543e-09	-1.21536	0.887885	0.0516433
PD2014	PUTM	blue	Neuron	0.0584896	0.111539	0.0381053	1.90699	0.651488	0.129695	-7.77485e-10	4.18358e-09	-0.185842	0.573716	0.241303
PD2014	PUTM	brown4	Microglia	0.0167857	0.0603876	0.0186996	3.59757	1.11402	0.0504176	1.08972e-08	8.41447e-09	1.29506	0.0976505	1.01033
PD2014	PUTM	darkgrey	Oligodendrocyte	0.021882	0.0440463	0.0213538	2.0129	0.975862	0.251997	3.15916e-09	5.83004e-09	0.541877	0.293952	0.531724
PD2014	PUTM	darkmagenta	Neuron	0.114295	0.231287	0.0552148	2.0236	0.48309	0.0830492	5.48295e-09	4.08312e-09	1.34283	0.0896632	1.04739
PD2014	PUTM	darkorange	Astrocyte	0.0306519	0.0680419	0.0283384	2.21982	0.924522	0.105694	2.58312e-09	5.26643e-09	0.490489	0.311894	0.505993
PD2014	PUTM	darkslateblue	Neuron	0.0283987	0.00547946	0.0219059	0.192948	0.771372	0.288778	-8.50927e-09	4.98478e-09	-1.70705	0.956094	0.0194996
PD2014	PUTM	floralwhite	Oligodendrocyte	0.0427635	0.0780818	0.0344925	1.8259	0.806588	0.234045	2.69399e-09	4.6492e-09	0.579452	0.281142	0.551074
PD2014	PUTM	lightcyan	Oligodendrocyte	0.0503694	0.0528957	0.028144	1.05016	0.558752	0.923857	-3.36953e-09	3.91439e-09	-0.860804	0.805327	0.0940277
PD2014	PUTM	lightyellow	Microglia	0.0271898	0.0381085	0.0271218	1.40157	0.997499	0.678278	-4.61087e-09	6.50503e-09	-0.708817	0.760781	0.11874
PD2014	PUTM	paleturquoise	Microglia	0.0157996	0.0472246	0.026125	2.98897	1.65352	0.155018	7.05737e-09	8.96822e-09	0.786931	0.215661	0.666228
PD2014	PUTM	salmon	Neuron	0.0501711	0.0744653	0.0329556	1.48423	0.656864	0.366605	-7.03332e-09	4.32986e-09	-1.62438	0.947852	0.0232594
PD2014	PUTM	sienna3	Microglia	0.0239683	-0.0124095	0.0174815	-0.517746	0.729359	0.0169662	-1.65964e-08	4.27041e-09	-3.88637	0.999949	2.20964e-05
PD2014	PUTM	skyblue	Neuron	0.0668892	0.103278	0.0267684	1.54401	0.40019	0.200017	5.94132e-10	2.939e-09	0.202155	0.419898	0.376856
PD2018.ex23andMe	PUTM	bisque4	Neuron	0.0262754	0.043969	0.0123556	1.67339	0.470235	0.144966	1.32799e-09	1.11934e-09	1.18641	0.117731	0.92911
PD2018.ex23andMe	PUTM	black	Neuron	0.0644928	0.0871701	0.0211222	1.35163	0.327513	0.257988	-7.60755e-10	8.11683e-10	-0.937256	0.825687	0.0831848
PD2018.ex23andMe	PUTM	blue	Neuron	0.0584896	0.0926597	0.0263187	1.58421	0.449971	0.193391	-3.71598e-10	1.00033e-09	-0.371477	0.644859	0.190535
PD2018.ex23andMe	PUTM	brown4	Microglia	0.0167857	0.0058537	0.0108457	0.348732	0.646127	0.301216	-3.19699e-09	1.44966e-09	-2.20534	0.986285	0.00599759
PD2018.ex23andMe	PUTM	darkgrey	Oligodendrocyte	0.021882	0.0274624	0.0118193	1.25502	0.540139	0.634164	-4.22736e-10	1.2401e-09	-0.340889	0.633407	0.198317
PD2018.ex23andMe	PUTM	darkmagenta	Neuron	0.114295	0.185973	0.0506297	1.62713	0.442973	0.172887	1.00606e-09	1.20557e-09	0.834509	0.201997	0.694655
PD2018.ex23andMe	PUTM	darkorange	Astrocyte	0.0306519	0.0794449	0.0202474	2.59184	0.660558	0.0182402	2.18817e-09	1.51075e-09	1.4484	0.0737529	1.13222
PD2018.ex23andMe	PUTM	darkslateblue	Neuron	0.0283987	0.0243614	0.0178414	0.857837	0.628246	0.818746	-1.17119e-09	1.4162e-09	-0.826999	0.795881	0.0991518
PD2018.ex23andMe	PUTM	floralwhite	Oligodendrocyte	0.0427635	0.0801573	0.0182259	1.87443	0.426202	0.0297254	1.06099e-09	9.58672e-10	1.10673	0.134206	0.872229
PD2018.ex23andMe	PUTM	lightcyan	Oligodendrocyte	0.0503694	0.0859059	0.0241471	1.70552	0.4794	0.136268	5.39003e-10	1.12284e-09	0.480036	0.315601	0.500862
PD2018.ex23andMe	PUTM	lightyellow	Microglia	0.0271898	0.0346425	0.0142052	1.2741	0.522445	0.599749	-1.40281e-09	1.24769e-09	-1.12432	0.869562	0.0606994
PD2018.ex23andMe	PUTM	paleturquoise	Microglia	0.0157996	0.0402856	0.0141208	2.54979	0.893746	0.0766366	1.91565e-09	2.04566e-09	0.936448	0.174521	0.758152
PD2018.ex23andMe	PUTM	salmon	Neuron	0.0501711	0.0757529	0.0219784	1.50989	0.438068	0.235211	-1.83535e-09	1.31128e-09	-1.39966	0.919193	0.0365932
PD2018.ex23andMe	PUTM	sienna3	Microglia	0.0239683	0.0226415	0.0150949	0.944641	0.629787	0.929442	-1.89365e-09	1.53713e-09	-1.23194	0.891014	0.0501156
PD2018.ex23andMe	PUTM	skyblue	Neuron	0.0668892	0.100555	0.0239798	1.50331	0.358501	0.133009	1.9454e-10	8.54445e-10	0.227681	0.409947	0.387272
SCZ2011	PUTM	bisque4	Neuron	0.0262754	0.0293412	0.00874246	1.11668	0.332724	0.725112	-1.8543e-09	2.6951e-08	-0.0688025	0.527427	0.277838
SCZ2011	PUTM	black	Neuron	0.0644928	0.0779945	0.0121773	1.20935	0.188816	0.264027	1.01199e-09	1.55578e-08	0.0650472	0.474068	0.324159
SCZ2011	PUTM	blue	Neuron	0.0584896	0.109099	0.0156672	1.86528	0.267862	0.0014868	5.24802e-08	2.27699e-08	2.3048	0.0105888	1.97515
SCZ2011	PUTM	brown4	Microglia	0.0167857	0.0241839	0.0110552	1.44075	0.658607	0.505072	2.79449e-08	5.25559e-08	0.531717	0.297461	0.52657
SCZ2011	PUTM	darkgrey	Oligodendrocyte	0.021882	0.0247276	0.00951305	1.13004	0.434743	0.764946	-5.65898e-09	3.46448e-08	-0.163343	0.564876	0.248047
SCZ2011	PUTM	darkmagenta	Neuron	0.114295	0.158887	0.016329	1.39015	0.142867	0.00792965	1.86543e-08	1.30865e-08	1.42546	0.0770126	1.11344
SCZ2011	PUTM	darkorange	Astrocyte	0.0306519	0.00821001	0.00820705	0.267847	0.26775	0.00657108	-9.16416e-08	2.23859e-08	-4.09372	0.999979	9.21826e-06
SCZ2011	PUTM	darkslateblue	Neuron	0.0283987	0.045789	0.00980184	1.61236	0.345151	0.079463	3.31576e-08	2.85584e-08	1.16105	0.122811	0.910762
SCZ2011	PUTM	floralwhite	Oligodendrocyte	0.0427635	0.046439	0.00991602	1.08595	0.23188	0.710561	-6.81827e-09	1.97827e-08	-0.344659	0.634825	0.197346
SCZ2011	PUTM	lightcyan	Oligodendrocyte	0.0503694	0.0811056	0.0150758	1.61022	0.299306	0.0425087	2.89059e-08	2.5207e-08	1.14674	0.125744	0.900512
SCZ2011	PUTM	lightyellow	Microglia	0.0271898	0.0325863	0.0104909	1.19847	0.385837	0.608216	4.93975e-09	3.09562e-08	0.159572	0.436609	0.359907
SCZ2011	PUTM	paleturquoise	Microglia	0.0157996	0.0132553	0.00749642	0.838962	0.474469	0.73445	-2.18218e-08	3.75841e-08	-0.580611	0.719249	0.143121
SCZ2011	PUTM	salmon	Neuron	0.0501711	0.0968546	0.0146578	1.93049	0.292157	0.00124167	5.55772e-08	2.60026e-08	2.13737	0.0162838	1.78824
SCZ2011	PUTM	sienna3	Microglia	0.0239683	-0.0022753	0.00827344	-0.0949296	0.345182	0.00140701	-1.07382e-07	2.78837e-08	-3.85108	0.999941	2.55371e-05
SCZ2011	PUTM	skyblue	Neuron	0.0668892	0.0619031	0.0130498	0.925458	0.195096	0.703116	-1.9758e-08	1.69121e-08	-1.16828	0.878652	0.056183
SCZ2013	PUTM	bisque4	Neuron	0.0262754	0.0321674	0.00693739	1.22424	0.264026	0.395704	7.74778e-09	2.00689e-08	0.386059	0.349726	0.456272
SCZ2013	PUTM	black	Neuron	0.0644928	0.0670157	0.00964056	1.03912	0.149483	0.793947	-1.51903e-08	1.1855e-08	-1.28134	0.899962	0.0457756
SCZ2013	PUTM	blue	Neuron	0.0584896	0.117103	0.012607	2.00212	0.215542	1.10023e-05	5.84522e-08	1.72206e-08	3.39431	0.00034401	3.46343
SCZ2013	PUTM	brown4	Microglia	0.0167857	0.0184232	0.00874927	1.09756	0.521235	0.851465	-5.74271e-09	3.91423e-08	-0.146714	0.558321	0.253116
SCZ2013	PUTM	darkgrey	Oligodendrocyte	0.021882	0.0293346	0.00754259	1.34058	0.344694	0.325567	8.4812e-09	2.57955e-08	0.328785	0.371159	0.43044
SCZ2013	PUTM	darkmagenta	Neuron	0.114295	0.1641	0.014816	1.43576	0.129629	0.00112996	2.14733e-08	1.09748e-08	1.95661	0.0251967	1.59866
SCZ2013	PUTM	darkorange	Astrocyte	0.0306519	0.0272123	0.00686807	0.887786	0.224067	0.616651	-4.17182e-08	1.79725e-08	-2.32122	0.989862	0.00442517
SCZ2013	PUTM	darkslateblue	Neuron	0.0283987	0.0429586	0.00749387	1.5127	0.263881	0.0550966	2.23923e-08	2.04526e-08	1.09484	0.136793	0.863936
SCZ2013	PUTM	floralwhite	Oligodendrocyte	0.0427635	0.0493225	0.00838327	1.15338	0.196038	0.434174	-1.81859e-09	1.57333e-08	-0.115588	0.546011	0.262799
SCZ2013	PUTM	lightcyan	Oligodendrocyte	0.0503694	0.072916	0.0127574	1.44762	0.253277	0.0808127	1.14493e-08	2.02746e-08	0.564709	0.286136	0.543428
SCZ2013	PUTM	lightyellow	Microglia	0.0271898	0.0272081	0.00739043	1.00067	0.271808	0.998034	-1.93314e-08	2.08029e-08	-0.929265	0.823624	0.084271
SCZ2013	PUTM	paleturquoise	Microglia	0.0157996	0.0139923	0.00572544	0.88561	0.362379	0.752554	-2.33524e-08	2.77891e-08	-0.840343	0.799642	0.0971044
SCZ2013	PUTM	salmon	Neuron	0.0501711	0.0963331	0.0117451	1.92009	0.2341	8.86814e-05	4.54844e-08	1.89208e-08	2.40394	0.00810965	2.091
SCZ2013	PUTM	sienna3	Microglia	0.0239683	0.0088198	0.00625632	0.367977	0.261025	0.0169799	-7.39628e-08	2.01711e-08	-3.66677	0.999877	5.33425e-05
SCZ2013	PUTM	skyblue	Neuron	0.0668892	0.0700626	0.0116303	1.04744	0.173875	0.784947	-8.33373e-09	1.40423e-08	-0.593475	0.723568	0.14052
SCZ2014	PUTM	bisque4	Neuron	0.0262754	0.0334043	0.0042789	1.27131	0.162848	0.095617	9.38081e-09	1.12276e-08	0.835515	0.201714	0.695264
SCZ2014	PUTM	black	Neuron	0.0644928	0.0697801	0.00647737	1.08198	0.100435	0.413652	-6.20119e-09	7.63122e-09	-0.812608	0.791779	0.101396
SCZ2014	PUTM	blue	Neuron	0.0584896	0.110403	0.00897144	1.88757	0.153385	3.27903e-08	5.18156e-08	1.14459e-08	4.52701	2.99119e-06	5.52416
SCZ2014	PUTM	brown4	Microglia	0.0167857	0.0158226	0.00559063	0.942624	0.33306	0.862619	-1.22743e-08	2.35973e-08	-0.520157	0.698523	0.155819
SCZ2014	PUTM	darkgrey	Oligodendrocyte	0.021882	0.0249307	0.00549868	1.13932	0.251288	0.580852	-3.09475e-09	1.72653e-08	-0.179247	0.571128	0.243266
SCZ2014	PUTM	darkmagenta	Neuron	0.114295	0.172621	0.010518	1.51031	0.0920248	1.07658e-07	2.65564e-08	7.13947e-09	3.71966	9.97465e-05	4.0011
SCZ2014	PUTM	darkorange	Astrocyte	0.0306519	0.0311871	0.00472322	1.01746	0.154092	0.909816	-2.2813e-08	1.10027e-08	-2.0734	0.980932	0.00836099
SCZ2014	PUTM	darkslateblue	Neuron	0.0283987	0.0433212	0.00671677	1.52546	0.236517	0.0275323	2.47701e-08	1.63985e-08	1.5105	0.0654573	1.18404
SCZ2014	PUTM	floralwhite	Oligodendrocyte	0.0427635	0.0453193	0.00613665	1.05977	0.143502	0.677252	-6.91819e-09	1.04105e-08	-0.66454	0.746828	0.12678
SCZ2014	PUTM	lightcyan	Oligodendrocyte	0.0503694	0.0615851	0.00907737	1.22267	0.180216	0.219397	-1.63266e-09	1.33009e-08	-0.122748	0.548847	0.260549
SCZ2014	PUTM	lightyellow	Microglia	0.0271898	0.0255448	0.00641969	0.939497	0.236106	0.797537	-1.46482e-08	1.60287e-08	-0.913877	0.819609	0.0863932
SCZ2014	PUTM	paleturquoise	Microglia	0.0157996	0.00923059	0.00441853	0.584229	0.279661	0.135505	-3.46619e-08	1.89417e-08	-1.82993	0.96637	0.0148567
SCZ2014	PUTM	salmon	Neuron	0.0501711	0.0855225	0.00786193	1.70462	0.156702	1.16044e-05	3.19751e-08	1.1488e-08	2.78336	0.00268996	2.57025
SCZ2014	PUTM	sienna3	Microglia	0.0239683	0.0147952	0.0038206	0.617282	0.159402	0.0174712	-4.29611e-08	1.11775e-08	-3.84355	0.999939	2.63336e-05
SCZ2014	PUTM	skyblue	Neuron	0.0668892	0.0784887	0.00766025	1.17341	0.114521	0.125578	3.14827e-09	8.54147e-09	0.368586	0.356218	0.448284
SCZ2018	PUTM	bisque4	Neuron	0.0262754	0.0347394	0.00403047	1.32212	0.153393	0.0357882	1.18881e-08	9.89365e-09	1.20159	0.11476	0.940208
SCZ2018	PUTM	black	Neuron	0.0644928	0.0725038	0.00676185	1.12421	0.104847	0.234396	-2.20503e-09	7.36478e-09	-0.299402	0.617683	0.209234
SCZ2018	PUTM	blue	Neuron	0.0584896	0.113642	0.0089428	1.94294	0.152895	4.68506e-09	5.1424e-08	1.07608e-08	4.77881	8.81689e-07	6.05468
SCZ2018	PUTM	brown4	Microglia	0.0167857	0.0167582	0.00561598	0.998364	0.33457	0.996071	-7.13958e-09	2.16897e-08	-0.32917	0.628986	0.201359
SCZ2018	PUTM	darkgrey	Oligodendrocyte	0.021882	0.0249529	0.00481492	1.14034	0.22004	0.524919	-2.48198e-09	1.41896e-08	-0.174915	0.569427	0.244562
SCZ2018	PUTM	darkmagenta	Neuron	0.114295	0.17004	0.0104245	1.48773	0.091207	3.15236e-07	2.34976e-08	6.54632e-09	3.58945	0.000165691	3.7807
SCZ2018	PUTM	darkorange	Astrocyte	0.0306519	0.0387647	0.00527396	1.26468	0.17206	0.123603	-4.23982e-09	1.15753e-08	-0.36628	0.642922	0.191842
SCZ2018	PUTM	darkslateblue	Neuron	0.0283987	0.0448297	0.0058833	1.57859	0.207168	0.00568087	2.58376e-08	1.34466e-08	1.92149	0.027335	1.56328
SCZ2018	PUTM	floralwhite	Oligodendrocyte	0.0427635	0.045651	0.00535738	1.06752	0.125279	0.589921	-4.84795e-09	8.43847e-09	-0.574506	0.717187	0.144367
SCZ2018	PUTM	lightcyan	Oligodendrocyte	0.0503694	0.0626801	0.00788502	1.24441	0.156544	0.120747	7.92773e-10	1.08277e-08	0.0732174	0.470817	0.327148
SCZ2018	PUTM	lightyellow	Microglia	0.0271898	0.0228555	0.00552434	0.84059	0.203177	0.433309	-2.04545e-08	1.31693e-08	-1.5532	0.939813	0.0269588
SCZ2018	PUTM	paleturquoise	Microglia	0.0157996	0.0144797	0.00452626	0.916456	0.286479	0.770019	-1.02825e-08	1.77915e-08	-0.577945	0.718349	0.143664
SCZ2018	PUTM	salmon	Neuron	0.0501711	0.0834323	0.00684844	1.66296	0.136502	2.4827e-06	2.54042e-08	9.09135e-09	2.79433	0.00260039	2.58496
SCZ2018	PUTM	sienna3	Microglia	0.0239683	0.016912	0.00365766	0.705597	0.152604	0.0569704	-3.36725e-08	1.00744e-08	-3.34237	0.999585	0.000180414
SCZ2018	PUTM	skyblue	Neuron	0.0668892	0.0791545	0.00678759	1.18337	0.101475	0.0689112	3.92666e-09	7.05168e-09	0.55684	0.288818	0.539375
PD2011	SNIG	blue	Astrocyte	0.0545953	0.0668648	0.0297533	1.22474	0.54498	0.662259	-5.98642e-09	1.18159e-08	-0.506639	0.693796	0.158768
PD2011	SNIG	darkslateblue	Microglia	0.0122463	0.0601233	0.0312733	4.90952	2.5537	0.0723211	5.70643e-08	4.63469e-08	1.23125	0.109116	0.962113
PD2011	SNIG	lightcyan	Microglia	0.0255543	0.0730576	0.0264274	2.85892	1.03417	0.044249	2.03051e-08	1.97323e-08	1.02903	0.151733	0.818921
PD2011	SNIG	lightgreen	Microglia	0.0222411	0.0325225	0.0193528	1.46227	0.870136	0.579294	-9.9556e-09	1.78545e-08	-0.557597	0.71144	0.147861
PD2011	SNIG	tan	Microglia	0.0317079	0.110729	0.05397	3.49215	1.7021	0.10201	3.39565e-08	3.37511e-08	1.00608	0.157188	0.803582
PD2011	SNIG	cyan	Neuron	0.0754197	0.139122	0.042202	1.84464	0.559562	0.0582409	6.10748e-09	1.10807e-08	0.551184	0.290754	0.536475
PD2011	SNIG	darkgrey	Neuron	0.0359027	0.0317109	0.0205777	0.883243	0.573151	0.838149	-1.6182e-08	1.2895e-08	-1.25491	0.895244	0.0480585
PD2011	SNIG	darkorange2	Neuron	0.0588699	0.146364	0.058402	2.48622	0.992052	0.0835069	2.19302e-08	1.93464e-08	1.13356	0.12849	0.891129
PD2011	SNIG	ivory	Neuron	0.0587981	0.120975	0.0305506	2.05746	0.519585	0.0484189	1.32883e-08	1.20563e-08	1.10219	0.13519	0.869057
PD2011	SNIG	lavenderblush3	Neuron	0.0384177	0.0845217	0.0415126	2.20007	1.08056	0.287454	1.77152e-08	2.28896e-08	0.773941	0.219483	0.658599
PD2011	SNIG	magenta	Oligodendrocyte	0.0614968	0.0485856	0.0313075	0.790052	0.509092	0.680521	-1.86867e-08	1.25695e-08	-1.48667	0.931449	0.0308409
PD2014	SNIG	blue	Astrocyte	0.0545953	0.0662436	0.0296407	1.21336	0.542918	0.678056	-1.88321e-09	3.62414e-09	-0.51963	0.698339	0.155934
PD2014	SNIG	darkslateblue	Microglia	0.0122463	0.0596918	0.0309891	4.87428	2.53049	0.0733437	1.73764e-08	1.41765e-08	1.22573	0.110151	0.958012
PD2014	SNIG	lightcyan	Microglia	0.0255543	0.0726192	0.026324	2.84176	1.03012	0.0451364	6.14463e-09	6.04261e-09	1.01688	0.154604	0.810779
PD2014	SNIG	lightgreen	Microglia	0.0222411	0.0319843	0.0192525	1.43807	0.865625	0.598892	-3.16142e-09	5.48469e-09	-0.576407	0.71783	0.143978
PD2014	SNIG	tan	Microglia	0.0317079	0.114001	0.0567244	3.59535	1.78896	0.108718	1.12131e-08	1.10436e-08	1.01534	0.154971	0.809748
PD2014	SNIG	cyan	Neuron	0.0754197	0.13904	0.0420339	1.84355	0.557333	0.057789	1.90683e-09	3.39467e-09	0.561713	0.287156	0.541882
PD2014	SNIG	darkgrey	Neuron	0.0359027	0.0309451	0.0205861	0.861916	0.573384	0.809394	-5.09053e-09	3.96429e-09	-1.2841	0.900446	0.0455424
PD2014	SNIG	darkorange2	Neuron	0.0588699	0.150242	0.0622503	2.5521	1.05742	0.0955944	7.23436e-09	6.44923e-09	1.12174	0.130987	0.882773
PD2014	SNIG	ivory	Neuron	0.0587981	0.119826	0.0305537	2.03791	0.519638	0.0517323	3.97735e-09	3.69767e-09	1.07564	0.141045	0.850643
PD2014	SNIG	lavenderblush3	Neuron	0.0384177	0.0839466	0.0413947	2.1851	1.07749	0.290401	5.3847e-09	6.99945e-09	0.769303	0.220857	0.655889
PD2014	SNIG	magenta	Oligodendrocyte	0.0614968	0.0480184	0.0312905	0.780827	0.508816	0.66742	-5.769e-09	3.85863e-09	-1.49509	0.932555	0.0303258
PD2018.ex23andMe	SNIG	blue	Astrocyte	0.0545953	0.0911133	0.0216424	1.66889	0.396416	0.0806105	6.32256e-10	9.18778e-10	0.688149	0.24568	0.609631
PD2018.ex23andMe	SNIG	darkslateblue	Microglia	0.0122463	0.0142996	0.0101597	1.16767	0.829613	0.839175	-2.02728e-09	1.95568e-09	-1.03661	0.850042	0.0705597
PD2018.ex23andMe	SNIG	lightcyan	Microglia	0.0255543	0.0475688	0.0158931	1.86148	0.621935	0.16591	8.89723e-11	1.48221e-09	0.0600267	0.476067	0.322332
PD2018.ex23andMe	SNIG	lightgreen	Microglia	0.0222411	0.0458089	0.0145357	2.05965	0.653548	0.10878	8.6431e-10	1.48335e-09	0.582673	0.280057	0.552754
PD2018.ex23andMe	SNIG	tan	Microglia	0.0317079	0.104735	0.048287	3.30311	1.52287	0.144184	3.68806e-09	3.90272e-09	0.944996	0.17233	0.763638
PD2018.ex23andMe	SNIG	cyan	Neuron	0.0754197	0.153592	0.0297713	2.0365	0.394741	0.00707069	1.67593e-09	9.23921e-10	1.81393	0.0348443	1.45787
PD2018.ex23andMe	SNIG	darkgrey	Neuron	0.0359027	0.0427248	0.0153831	1.19001	0.428465	0.65521	-6.29464e-10	1.01736e-09	-0.618726	0.731952	0.135518
PD2018.ex23andMe	SNIG	darkorange2	Neuron	0.0588699	0.160069	0.0519021	2.71903	0.881641	0.0648994	3.37261e-09	2.2873e-09	1.47449	0.0701742	1.15382
PD2018.ex23andMe	SNIG	ivory	Neuron	0.0587981	0.108709	0.0208226	1.84884	0.354137	0.00580587	9.65036e-10	7.90179e-10	1.22129	0.110989	0.954721
PD2018.ex23andMe	SNIG	lavenderblush3	Neuron	0.0384177	0.0263462	0.0153531	0.685784	0.399636	0.42364	-1.41385e-09	9.06638e-10	-1.55944	0.940554	0.0266164
PD2018.ex23andMe	SNIG	magenta	Oligodendrocyte	0.0614968	0.106184	0.0239251	1.72666	0.389046	0.0560514	6.09171e-10	9.10176e-10	0.669289	0.251656	0.599193
SCZ2011	SNIG	blue	Astrocyte	0.0545953	0.0321444	0.0114704	0.588776	0.210099	0.0502582	-5.67146e-08	1.75385e-08	-3.23372	0.999389	0.000265413
SCZ2011	SNIG	darkslateblue	Microglia	0.0122463	0.0234722	0.00836868	1.91668	0.683366	0.1821	5.56859e-08	5.53106e-08	1.00678	0.157019	0.804047
SCZ2011	SNIG	lightcyan	Microglia	0.0255543	0.0198279	0.00755424	0.775912	0.295616	0.447307	-3.0349e-08	2.35002e-08	-1.29144	0.901724	0.0449264
SCZ2011	SNIG	lightgreen	Microglia	0.0222411	0.0172097	0.0089272	0.773776	0.401382	0.571291	-2.73257e-08	3.17771e-08	-0.859918	0.805083	0.0941594
SCZ2011	SNIG	tan	Microglia	0.0317079	0.0260241	0.0100546	0.820746	0.3171	0.568998	-2.11327e-08	2.61556e-08	-0.807961	0.790443	0.102129
SCZ2011	SNIG	cyan	Neuron	0.0754197	0.136564	0.0166269	1.81071	0.220458	0.000362142	5.22891e-08	2.01486e-08	2.59517	0.0047272	2.3254
SCZ2011	SNIG	darkgrey	Neuron	0.0359027	0.0704138	0.0118349	1.96124	0.329639	0.00405177	6.14581e-08	2.7534e-08	2.23208	0.0128049	1.89262
SCZ2011	SNIG	darkorange2	Neuron	0.0588699	0.0726639	0.012493	1.23431	0.212213	0.269873	5.44051e-09	1.81589e-08	0.299605	0.382239	0.417665
SCZ2011	SNIG	ivory	Neuron	0.0587981	0.0784712	0.0148723	1.33459	0.252938	0.182476	1.60118e-08	2.1013e-08	0.761996	0.223031	0.651634
SCZ2011	SNIG	lavenderblush3	Neuron	0.0384177	0.0354747	0.00981073	0.923395	0.25537	0.764847	-2.37856e-08	2.11933e-08	-1.12232	0.869136	0.0609124
SCZ2011	SNIG	magenta	Oligodendrocyte	0.0614968	0.0799366	0.0145477	1.29985	0.23656	0.2054	-9.43422e-10	2.0213e-08	-0.0466741	0.518614	0.285156
SCZ2013	SNIG	blue	Astrocyte	0.0545953	0.0435452	0.0095535	0.7976	0.174988	0.244497	-3.71738e-08	1.35876e-08	-2.73586	0.996889	0.00135316
SCZ2013	SNIG	darkslateblue	Microglia	0.0122463	0.0197581	0.00545942	1.61339	0.445803	0.172582	2.12569e-08	3.3713e-08	0.630525	0.264176	0.578107
SCZ2013	SNIG	lightcyan	Microglia	0.0255543	0.0192086	0.00635602	0.751678	0.248726	0.319053	-3.93999e-08	1.95711e-08	-2.01317	0.977952	0.00968266
SCZ2013	SNIG	lightgreen	Microglia	0.0222411	0.0186548	0.00539385	0.838751	0.242517	0.507559	-2.91758e-08	1.89684e-08	-1.53813	0.937991	0.0278013
SCZ2013	SNIG	tan	Microglia	0.0317079	0.0280206	0.00808243	0.883711	0.254903	0.646851	-2.13954e-08	1.95566e-08	-1.09403	0.863028	0.063975
SCZ2013	SNIG	cyan	Neuron	0.0754197	0.135897	0.0135133	1.80187	0.179175	2.25828e-05	4.78395e-08	1.56354e-08	3.0597	0.00110781	2.95553
SCZ2013	SNIG	darkgrey	Neuron	0.0359027	0.0632845	0.00889029	1.76267	0.247621	0.00225665	3.89094e-08	1.92936e-08	2.0167	0.0218634	1.66028
SCZ2013	SNIG	darkorange2	Neuron	0.0588699	0.0654675	0.0106671	1.11207	0.181198	0.53743	-7.12843e-09	1.43033e-08	-0.498377	0.690891	0.160591
SCZ2013	SNIG	ivory	Neuron	0.0587981	0.0794865	0.0115711	1.35185	0.196793	0.0731557	1.79003e-08	1.55922e-08	1.14803	0.125479	0.901429
SCZ2013	SNIG	lavenderblush3	Neuron	0.0384177	0.0504621	0.00821559	1.31351	0.213849	0.145623	6.16802e-09	1.69927e-08	0.36298	0.35831	0.445741
SCZ2013	SNIG	magenta	Oligodendrocyte	0.0614968	0.0750289	0.0110499	1.22005	0.179682	0.222179	-9.84594e-09	1.41432e-08	-0.696161	0.756836	0.120998
SCZ2014	SNIG	blue	Astrocyte	0.0545953	0.053557	0.00624102	0.980982	0.114314	0.867994	-1.81565e-08	8.21766e-09	-2.20945	0.986428	0.00593446
SCZ2014	SNIG	darkslateblue	Microglia	0.0122463	0.0111807	0.00437502	0.912986	0.357253	0.807321	-2.13206e-08	2.50519e-08	-0.851056	0.802631	0.0954841
SCZ2014	SNIG	lightcyan	Microglia	0.0255543	0.0174267	0.00397486	0.68195	0.155546	0.041913	-3.13909e-08	1.10404e-08	-2.84329	0.997767	0.000970657
SCZ2014	SNIG	lightgreen	Microglia	0.0222411	0.0147928	0.0051094	0.66511	0.229728	0.145616	-3.31419e-08	1.57783e-08	-2.10047	0.982156	0.00781938
SCZ2014	SNIG	tan	Microglia	0.0317079	0.0211272	0.00555901	0.666305	0.175319	0.0550902	-2.70092e-08	1.19781e-08	-2.25488	0.98793	0.00527402
SCZ2014	SNIG	cyan	Neuron	0.0754197	0.132038	0.0110608	1.7507	0.146657	7.97218e-07	4.36377e-08	1.11646e-08	3.90859	4.64177e-05	4.33332
SCZ2014	SNIG	darkgrey	Neuron	0.0359027	0.0629786	0.00763143	1.75415	0.212558	0.000496995	3.79055e-08	1.50666e-08	2.51586	0.00593713	2.22642
SCZ2014	SNIG	darkorange2	Neuron	0.0588699	0.0758472	0.00762612	1.28839	0.129542	0.0272435	8.40854e-09	9.32123e-09	0.902085	0.183506	0.73635
SCZ2014	SNIG	ivory	Neuron	0.0587981	0.0753361	0.00781561	1.28127	0.132923	0.0341387	1.24885e-08	9.69705e-09	1.28787	0.098896	1.00482
SCZ2014	SNIG	lavenderblush3	Neuron	0.0384177	0.0555868	0.00610632	1.44691	0.158946	0.00597053	1.61695e-08	1.13413e-08	1.42572	0.0769748	1.11365
SCZ2014	SNIG	magenta	Oligodendrocyte	0.0614968	0.0808179	0.0074418	1.31418	0.121011	0.0100929	2.9121e-09	8.75225e-09	0.332726	0.369671	0.432185
SCZ2018	SNIG	blue	Astrocyte	0.0545953	0.054591	0.00513353	0.999922	0.0940288	0.999336	-1.56335e-08	6.46005e-09	-2.42003	0.99224	0.00338308
SCZ2018	SNIG	darkslateblue	Microglia	0.0122463	0.0116196	0.00332143	0.948825	0.27122	0.85029	-1.81652e-08	1.79782e-08	-1.0104	0.843848	0.0737358
SCZ2018	SNIG	lightcyan	Microglia	0.0255543	0.0187208	0.00418121	0.73259	0.163621	0.102003	-2.50391e-08	1.03667e-08	-2.41533	0.99214	0.00342724
SCZ2018	SNIG	lightgreen	Microglia	0.0222411	0.0158478	0.0046026	0.712544	0.206941	0.165385	-2.72747e-08	1.33229e-08	-2.0472	0.979681	0.0089154
SCZ2018	SNIG	tan	Microglia	0.0317079	0.0254846	0.00575515	0.80373	0.181505	0.276905	-1.58142e-08	1.15804e-08	-1.36561	0.913969	0.0390684
SCZ2018	SNIG	cyan	Neuron	0.0754197	0.126388	0.00955559	1.6758	0.126699	3.49794e-07	3.4409e-08	9.07965e-09	3.78968	7.54207e-05	4.12251
SCZ2018	SNIG	darkgrey	Neuron	0.0359027	0.064803	0.00648064	1.80496	0.180505	1.54626e-05	3.84138e-08	1.19953e-08	3.20241	0.000681412	3.16659
SCZ2018	SNIG	darkorange2	Neuron	0.0588699	0.0795677	0.00743824	1.35158	0.12635	0.00589104	1.19045e-08	8.57842e-09	1.38772	0.0826104	1.08297
SCZ2018	SNIG	ivory	Neuron	0.0587981	0.0743904	0.00704066	1.26518	0.119743	0.0267236	1.08051e-08	8.11867e-09	1.3309	0.0916115	1.03805
SCZ2018	SNIG	lavenderblush3	Neuron	0.0384177	0.0545215	0.00638142	1.41918	0.166106	0.0128659	1.24825e-08	1.09099e-08	1.14414	0.126283	0.898654
SCZ2018	SNIG	magenta	Oligodendrocyte	0.0614968	0.0827873	0.00671856	1.34621	0.109251	0.00187137	5.7605e-09	7.30649e-09	0.788408	0.215229	0.667099
