# Supplementary material for: Moving beyond neurons: the role of cell type-specific gene regulation in Parkinson’s disease heritability
Source: NPJ Parkinsons Dis. 2019 Apr 17;5:6. doi: 10.1038/s41531-019-0076-6 (PMC6470136; doi:10.1038/s41531-019-0076-6)
Supplement: Supplementary file 6 — Data Set 5 [file 41531_2019_76_MOESM6_ESM.xlsx]

## Sheet: MAGMA_FilteredResults
Gene	MAGMA_GENE.START	MAGMA_GENE.STOP	MAGMA_NSNPS	MAGMA_P.SNPWISE.MEAN
ACTR3B	152421834	152562464	467	1.5263e-06
BCKDK	31084615	31134112	121	1.0803e-10
BCL7C	30835373	30940852	217	4.7969e-13
BST1	15669573	15751121	365	3.7181e-16
CCDC158	77224192	77368285	394	1.1178e-07
CLN8	1668944	1744736	366	1.3726e-06
CMPK2	6970684	7041766	187	7.4081e-07
CPLX1	768745	854945	465	4.6751e-08
CTF1	30872928	30924881	111	1.2077e-12
DCUN1D1	182650153	182738731	227	9.5982e-10
DGKQ	942672	1002348	265	2.8733e-18
DPM3	155102367	155147996	108	1.6299e-08
DYRK1A	38704859	38897679	723	2.8009e-09
EFNA1	155065349	155117386	159	4.5938e-08
EFNA3	155016348	155070014	132	6.3435e-10
EFNA4	155001213	155052029	127	2.4647e-07
ELOVL7	60037616	60175101	447	3.7748e-09
ERCC8	60159659	60275905	369	2.3411e-10
FAM200B	15648352	15702070	194	5.1795e-09
FAM47E	77100193	77214936	647	3.1868e-15
FAM47E-STBD1	77192179	77242283	205	1.138e-11
FBRS	30640778	30692131	96	5.007e-07
FBXL19	30899392	30970104	140	5.1548e-13
FBXL5	15596007	15696487	349	1.1625e-08
FGFRL1	969712	1030686	313	2.7426e-12
GAK	833065	961174	627	1.2202e-15
GTF3C2	27538716	27615243	158	2.0581e-06
HSD3B7	30960949	31010473	109	1.4378e-12
IDUA	945785	1008317	279	2.7423e-16
IGSF9B	133768520	133861649	416	2.8438e-09
ITPKB	226809391	226962028	429	2.6496e-06
KAT8	31093985	31152714	140	9.1394e-10
KLHL7	23110353	23225040	470	7.6565e-09
LRRK2	40583813	40773087	817	1.2381e-11
MAPT	43936702	44115700	363	4.622e-10
MCCC1	182723006	182852373	413	1.7177e-07
MED12L	150768452	151164465	1415	2.3371e-06
MMRN1	90781003	90885780	436	1.677e-15
NCOR1	15923408	16153874	602	1.1834e-07
NDUFAF2	60205956	60458864	739	3.0968e-12
NSF	44633035	44844830	119	1.0068e-14
NUCKS1	205671947	205754372	307	2.2549e-09
OR1E1	3290760	3336704	153	7.6925e-07
OR3A3	3288862	3334827	149	1.1737e-06
ORAI3	30925405	30976259	101	5.5475e-13
P2RY12	151044631	151137600	383	2.5721e-08
PCGF3	664537	774428	543	1.6756e-06
PPME1	73846936	73975748	396	1.1624e-06
PRSS53	31084745	31135289	122	1.1131e-10
RAB7L1	205727114	205779615	235	5.0576e-09
RIT2	40313183	40730676	1548	3.5776e-10
SCARB2	77069890	77170052	538	5.2657e-09
SETD1A	30933615	31005985	151	3.3314e-13
SH3GL2	17543953	17807122	1541	3.389e-07
SLC26A1	962861	1022228	279	4.8235e-14
SLC2A13	40138823	40534847	1235	1.5281e-06
SLC41A1	205748221	205817887	257	1.6384e-06
SLC45A3	205616979	205684630	264	2.4703e-08
SLC50A1	155072817	155121334	144	5.6058e-09
SNCA	90635250	90794447	765	2.4535e-37
SRCAP	30674571	30761450	169	1.4057e-07
STH	44041616	44087060	114	1.1507e-08
STK39	168800530	169139105	1401	1.858e-08
STX1B	30990577	31056829	147	2.5537e-10
STX4	31009416	31061489	111	1.454e-08
TMEM163	135203330	135513219	931	5.2708e-07
TMEM175	891175	962444	297	2.3078e-17
TRIM46	155110702	155167447	133	7.1795e-08
TTC19	15867694	15942723	243	7.7297e-07
VKORC1	31092175	31141699	113	3.9967e-10
WNT3	44829872	44931126	292	6.7791e-08
YPEL1	22041825	22125071	293	1.9442e-06
ZNF629	30779770	30833564	94	2.986e-10
ZNF646	31050581	31104833	122	1.0878e-09
ZNF668	31062164	31120641	136	6.7339e-10
ZSWIM7	15869874	15938006	220	8.554e-07

## Sheet: Coloc_Genes
Gene
CAMLG
CD38
CTSB
FRA10AC1
GPNMB
GPR180
HSD3B7
MAPT
MED13
NMD3
NT5C2
NUDT14
RAB7L1
TMED5
TMEM163
ZFYVE16

## Sheet: All_Genes
Gene
ACTR3B
BCKDK
BCL7C
BST1
CCDC158
CLN8
CMPK2
CPLX1
CTF1
DCUN1D1
DGKQ
DPM3
DYRK1A
EFNA1
EFNA3
EFNA4
ELOVL7
ERCC8
FAM200B
FAM47E
FAM47E-STBD1
FBRS
FBXL19
FBXL5
FGFRL1
GAK
GTF3C2
HSD3B7
IDUA
IGSF9B
ITPKB
KAT8
KLHL7
LRRK2
MAPT
MCCC1
MED12L
MMRN1
NCOR1
NDUFAF2
NSF
NUCKS1
OR1E1
OR3A3
ORAI3
P2RY12
PCGF3
PPME1
PRSS53
RAB7L1
RIT2
SCARB2
SETD1A
SH3GL2
SLC26A1
SLC2A13
SLC41A1
SLC45A3
SLC50A1
SNCA
SRCAP
STH
STK39
STX1B
STX4
TMEM163
TMEM175
TRIM46
TTC19
VKORC1
WNT3
YPEL1
ZNF629
ZNF646
ZNF668
ZSWIM7
CAMLG
CD38
CTSB
FRA10AC1
GPNMB
GPR180
MED13
NMD3
NT5C2
NUDT14
TMED5
ZFYVE16

## Sheet: EWCE_Results
CellType	annotLevel	p	fold_change	sd_from_mean	Class
Astrocytes	1	0.1091	1.17439	1.25391	Astrocyte
Cholinergic and monoaminergic neurons	1	0.06018	1.22288	1.61274	Neuron
Enteric neurons	1	0.90867	0.819056	-1.28876	Neuron
Microglia	1	0.50594	0.985722	-0.0755263	Microglia
Oligodendrocyte precursor cells	1	0.40318	1.02572	0.20546	Oligodendrocyte
Oligodendrocytes	1	0.01331	1.39651	2.44561	Oligodendrocyte
Telencephalon projecting inhibitory neurons	1	0.2905	1.07046	0.522566	Neuron
ACMB	2	0.17783	1.17625	0.888132	Astrocyte
ACNT1	2	0.05947	1.27601	1.66671	Astrocyte
ACNT2	2	0.06747	1.24715	1.57051	Astrocyte
ACTE1	2	0.16201	1.15094	0.977837	Astrocyte
ACTE2	2	0.31456	1.07122	0.399384	Astrocyte
COP1	2	0.07557	1.32352	1.55644	Oligodendrocyte
ENT1	2	0.61426	0.887511	-0.439332	Neuron
ENT2	2	0.62927	0.921685	-0.43207	Neuron
ENT3	2	0.53908	0.952434	-0.248979	Neuron
ENT4	2	0.42486	1.0113	0.0608435	Neuron
ENT5	2	0.62612	0.902529	-0.441366	Neuron
ENT6	2	0.59618	0.931106	-0.361359	Neuron
ENT7	2	0.88096	0.779332	-1.06932	Neuron
ENT8	2	0.37452	1.02075	0.0979605	Neuron
ENT9	2	0.7883	0.806285	-0.823397	Neuron
MBDOP1	2	0.31282	1.08993	0.356241	Neuron
MBDOP2	2	0.11003	1.27774	1.26447	Neuron
MFOL1	2	0.0743	1.29844	1.53124	Oligodendrocyte
MFOL2	2	0.02536	1.4405	2.25353	Oligodendrocyte
MGL1	2	0.33721	1.08352	0.341156	Microglia
MGL2	2	0.56057	0.949671	-0.229005	Microglia
MGL3	2	0.74075	0.823665	-0.698278	Microglia
MOL1	2	0.03344	1.39604	2.05757	Oligodendrocyte
MSN1	2	0.31256	1.06739	0.427623	Neuron
MSN2	2	0.28523	1.08015	0.525203	Neuron
MSN3	2	0.25697	1.07992	0.53427	Neuron
MSN4	2	0.20502	1.10928	0.787767	Neuron
MSN5	2	0.10379	1.22708	1.29442	Neuron
MSN6	2	0.09274	1.22889	1.36115	Neuron
NFOL1	2	0.02525	1.48974	2.28571	Oligodendrocyte
OPC	2	0.74747	0.836754	-0.733245	Oligodendrocyte
