# Supplementary material for: Moving beyond neurons: the role of cell type-specific gene regulation in Parkinson’s disease heritability
Source: NPJ Parkinsons Dis. 2019 Apr 17;5:6. doi: 10.1038/s41531-019-0076-6 (PMC6470136; doi:10.1038/s41531-019-0076-6)
Supplement: Supplementary file 7 — Data Set 6 [file 41531_2019_76_MOESM7_ESM.xlsx]

## Sheet: GeneLists
Autophagy	Lysosome	Mitochondria	LoF intolerant
CISD2	ABCA2	CYC1	CFH
DYNLL1	ABCA3	SDHB	SEMA3F
TSG101	ABCA5	COQ7	ANKIB1
TOMM20	ABCB9	SDHA	HECW1
MARK2	ABCC10	UQCRC1	CYP26B1
VTI1B	ACP2	COQ5	CFLAR
VPS13A	ACP5	COQ9	RBM5
VMP1	ACPP	MRPL12	PLXND1
RAB12	ADA	ATP5D	FKBP4
VPS16	ADAM8	COX5A	KDM1A
STK11	ADRB2	ISCA2	RBM6
CHMP4A	AGA	PMPCB	ST7
RNF41	AHNAK	UQCRFS1	SLC4A1
ATG2B	ALDOB	ATP5A1	UPF1
PARK7	ANKFY1	OGDH	SKAP2
ATG13	ANKRD27	PDHB	THSD7A
VPS4A	ANPEP	UQCRC2	PRKAR2B
PHF23	ANXA11	SDHD	CREBBP
TRIM17	AP1B1	MRPS35	KMT2E
BNIP3	AP1G1	UQCRQ	IBTK
PRKAG2	AP1M1	MRPL53	MYCBP2
UBB	AP1M2	DBT	YBX2
MFN1	AP1S1	PDK4	CACNG3
LIX1	AP1S3	MDH2	AP2B1
ARSB	AP3B1	MRPS27	CX3CL1
UBC	AP3B2	CS	CACNA1G
MTMR14	AP3D1	GRPEL1	MAP3K9
PPARGC1A	AP3M1	DLAT	RALA
EI24	AP3M2	LRPPRC	KDM7A
FAM134B	AP3S1	DLST	ETV1
TFEB	AP3S2	PDHX	DBF4
TBC1D5	AP4B1	GFM1	GTF2IRD1
VPS11	AP4E1	MPC2	ARHGAP44
VDAC1	AP4M1	NDUFS1	MARK4
HSP90AA1	AP4S1	MRPL46	PAFAH1B1
NPC1	AQP2	ATP5E	CD79B
MTMR3	ARF1	SLC25A3	PAX6
FNBP1L	ARL8A	MRPS23	CACNA2D2
VTI1A	ARL8B	FH	DNAJC11
S100A9	ARRB1	PMPCA	E2F2
LAMTOR3	ARSA	ATP5B	JARID2
MAP1LC3B	ARSB	C6orf57	TFAP2B
TMEM74	ARSG	UQCR10	TFAP2D
TCIRG1	ASAH1	ISCA1	ADAM22
USP13	ASS1	SUCLA2	SPAG9
MTERFD1	ATP11A	COQ3	CELSR3
MAP1LC3B2	ATP13A2	IARS2	NFIX
VCP	ATP6V0A1	MRPS15	PKD1
SPATA18	ATP6V0A2	IDH3A	MAPK8IP2
ATG16L1	ATP6V0A4	COX11	SEC62
SMURF1	ATP6V0B	ETFDH	CSDE1
TP53INP2	ATP6V0C	TIMM10	UBE3C
HGS	ATP6V0D1	MRPL34	REV3L
TOLLIP	ATP6V0D2	MRPL2	BAZ1B
SNAP29	ATP6V1A	BCKDHA	RANBP9
ATPIF1	ATP6V1B1	UQCRH	SPRTN
C12orf44	ATP6V1B2	HIGD2A	FYN
USP10	ATP6V1C1	ATP5O	HIVEP2
C12orf5	ATP6V1C2	ECHS1	LYPLA2
PRKAG1	ATP6V1D	LETMD1	MRC2
TRIM5	ATP6V1E1	COX6A1	MBTD1
RAB24	ATP6V1F	COX15	PTBP1
USP30	ATP6V1G1	AFG3L2	DPF1
VPS25	ATP6V1H	HADHA	SYT7
KIAA0226	AZU1	ETFA	ANLN
ATG9A	BCL10	NDUFS7	WIZ
ACBD5	BLOC1S1	CPT2	RABGAP1
ATG14	BTD	BCKDHB	PPP5C
PTPN22	C18orf8	IDH3B	ELOVL5
LAMTOR1	C19orf28	LARS2	MAP4K5
NBR1	C1orf85	ACADS	ZC3H3
ULK3	C2orf18	LETM1	MDH1
IFI16	C7orf28B	ATP5I	ZMYND11
PIK3R4	CAT	OPA1	MATR3
NHLRC1	CCDC115	AUH	ATP2C1
VPS39	CCKAR	SUCLG1	RUFY3
PRKAA2	CCZ1	NDUFV2	CNTN1
UVRAG	CD164	COQ6	WWTR1
TRAPPC8	CD1B	MRPL43	AGPS
WIPI2	CD1D	ABHD11	PRDM11
DYNLL2	CD1E	ATP5J	HGF
NRBF2	CD63	NDUFB8	ZRANB1
PSEN1	CD68	LONP1	NCDN
XBP1	CD74	DLD	SAMD4A
PACS2	CECR1	ECHDC3	SPAST
CHMP4B	CHID1	MRPL10	NRXN3
LAMP1	CHIT1	MRRF	AQR
STAM	CLCN6	NDUFS8	GABRA1
LGALS8	CLCN7	ACADM	GRAMD1B
DRAM1	CLN3	IMMT	RB1CC1
TECPR2	CLN5	TIMM9	ERP44
ATP13A2	CLTA	SLC25A4	ALAS1
ULK1	CLTB	SAMM50	DEF6
PINK1	CLTC	NDUFS2	PLEKHO1
BECN1P1	CLTCL1	NDUFV1	UBR2
BECN1	CLU	ACO2	HSF2
RNF185	COL6A1	SUPV3L1	PHF20
SNX14	CP	FECH	KPNA6
ATG4B	CPVL	MTIF2	VIM
VPS37C	CREG1	PHB	PRKCH
ITGB4	CST3	HIBCH	POU2F2
GABARAPL3	CST7	MRPS2	SNX1
PIK3C2B	CTBS	HSPA9	ANK1
CDC37	CTNS	SURF1	RABEP1
LRRK2	CTSA	PRDX3	IKZF2
RAB1B	CTSB	GHITM	FAM13B
VPS37D	CTSC	GUF1	ARHGAP31
HAP1	CTSD	TIMM13	SARS
PIK3CB	CTSE	LYRM4	RANBP3
PRKAB2	CTSF	MRPL16	ARID4A
MAP1LC3A	CTSG	MRPL40	ABCF2
RPTOR	CTSH	SDHC	LRRC7
RAB1A	CTSK	NDUFB5	FUT8
VPS4B	CTSL1	SDHAF2	UBA6
VPS18	CTSL2	COQ10A	GAB2
SESN2	CTSO	C21orf33	ATP6V0A1
DRAM2	CTSS	TXN2	PIAS1
S100A8	CTSW	MRPS18A	VCL
HMGB1	CTSZ	COX6C	CUL3
VPS41	CUBN	NDUFB9	ZZZ3
ATG5	CXCR2	MTCH2	FLT4
VTA1	CYBASC3	NDUFA6	NSUN2
SQSTM1	DAGLB	SLC25A20	FBXO42
PARK2	DEPDC5	MRPL1	BOD1L1
VPS28	DKFZp761E198	TIMM44	EDC4
CHMP2A	DNAJC13	COX17	TRIO
TOMM6	DNAJC5	MINOS1	VCAN
TECPR1	DNAJC6	SOD2	SOX30
PLEKHM1	DNASE1	COX6B1	STAU2
TOMM40	DNASE2	VDAC1	PHF23
FIS1	DNASE2B	CLPP	INPP4A
MAP1LC3C	DNM2	HADH	MYO16
ATG3	DOC2A	ACADL	AP2S1
WDR24	DPP4	ACAT1	DCUN1D1
VPS33B	DPP7	MALSU1	JADE2
RRAGC	DRAM1	CLPX	LCP2
CLN3	DRAM2	NDUFS4	CTNNA1
ABL1	ECE1	MRPL4	WDR37
STAM2	EGF	C1QBP	YTHDC2
DAP	ELANE	PITRM1	POLR2B
RGS19	ENPEP	UQCC1	FAM214A
TOMM22	ENPP1	MRPL55	TPR
C19orf12	ENTPD4	MRM1	MAP4
TOMM5	EPDR1	MECR	HDAC9
ULK2	FAM176A	MRPL44	ZNF800
RRAGA	FGFR3	HSDL2	RSF1
VPS36	FLOT1	MRPS14	VPS13D
ATG4C	FLOT2	ABCB8	CELF2
TP53INP1	FNBP1	ATPAF2	FAM120A
VPS37B	FUCA1	NDUFA9	ADAMTS6
RAB23	FUCA2	COA6	ARID1B
ZKSCAN3	GAA	POLRMT	NEDD4L
TMEM59	GABARAP	ISCU	SLC4A8
SIRT2	GALC	RTN4IP1	BCAR1
RRAGD	GALNS	OGDHL	FAM160A2
HSPA8	GBA	ATP5C1	RAD51
PRKAA1	GC	BCKDK	PIK3CB
GABARAPL2	GDAP2	GFM2	PLEKHA5
VAMP8	GGA1	NDUFAF4	FNIP2
SNF8	GGA2	SLC25A35	TTC17
UBA52	GGA3	SLC25A11	FSTL4
ANXA7	GGH	TIMM8B	FOXN3
AMBRA1	GJA1	MCAT	THRAP3
CALCOCO2	GLB1	IBA57	ARID4B
BNIP1	GM2A	PHB2	KIF1B
IRGM	GNA11	DAP3	TBC1D22A
PRKAG3	GNAI1	CMC2	ATP9A
TM9SF1	GNAI2	SDHAF1	FAM168A
RPS27A	GNAI3	MRPS17	KCNH2
CTSD	GNAQ	ADHFE1	CUL1
MFN2	GNB1	NFS1	CYFIP2
C6orf106	GNB2	NDUFAF5	TAB2
MAP1S	GNB4	MRPL17	KMT2C
MCOLN1	GNPTAB	TACO1	PUM2
C9orf72	GNPTG	MFN1	ZFR
ATG4D	GNS	PPTC7	PHF21B
LIX1L	GOT1	MRPL11	RC3H2
ATG9B	GPLD1	COX4I1	GDI2
SH3GLB1	GPR137	NDUFS6	PRDM1
STX12	GPR137B	MRPL13	ATG5
ATG2A	GRN	OXCT1	ATP11B
CLEC16A	GUSB	COX5B	SEC61A1
LAMTOR2	HEXA	PDK2	PPP1R12A
TMBIM6	HEXB	ALAS1	RASGRF1
CHMP3	HGSNAT	MRPL33	ZC3H11A
ATG16L2	HLA-DMA	MTO1	NDC1
ATG10	HLA-DMB	LIAS	CDK17
LRSAM1	HLA-DOA	NDUFA5	PSD
VPS33A	HLA-DOB	NDUFB6	CTDP1
KIAA1324	HLA-DPA1	MTX2	WNK1
GABARAPL1	HLA-DPB1	SUCLG2	CCAR1
CHMP2B	HLA-DQA1	FDX1	PTPRU
UBQLN4	HLA-DQA2	SLC25A1	COL11A1
CHMP6	HLA-DQB1	MRPS28	QSER1
TOMM70A	HLA-DQB2	TIMM50	HDAC7
TMEM208	HLA-DRA	VDAC2	NCKAP1
STX17	HLA-DRB1	SLC25A42	SFSWAP
CHMP4C	HLA-DRB5	TOMM7	MON2
ZFYVE1	HPS1	ECH1	GPBP1
MTOR	HPS4	PET112	CS
TBC1D17	HPSE	BCS1L	VMP1
ATG7	HSPA8	ERAL1	APPBP2
RB1CC1	HYAL1	CMC1	EIF4B
WDFY3	HYAL2	MRPL28	CA11
TOMM7	HYAL3	TSFM	U2AF2
UBQLN1	IDUA	FXN	LIMCH1
SNAPIN	IFI30	NFU1	HIPK2
RHEB	IGF2R	YARS2	SUGP2
EPG5	IL4I1	MRPL21	SLC12A2
WIPI1	ITM2C	ALDH4A1	FAR2
RAB7A	KCNE1	TOMM40L	CALCRL
FOXO1	KCNE2	NDUFAF1	IPO5
FBXO7	KIAA0226	NDUFB10	PKN2
MLST8	KIAA0415	ACADSB	WDR18
PIK3C3	KIAA1609	MRPS9	TRAM2
ATG12	LAMP1	ADCK3	DGKA
VPS37A	LAMP3	ACADVL	SPEN
OPTN	LAMTOR1	COQ4	ZC3H15
PRKAB1	LAMTOR2	MRPL15	MAP2K4
RAB33B	LAPTM4A	NDUFA2	SNAP91
PEG3	LAPTM4B	MRPL24	SEC61A2
FYCO1	LAPTM5	HSPD1	PRKCQ
HTT	LDLR	NDUFS5	FOXJ2
RALB	LGMN	AK3	YBX1
ENTPD4	LHCGR	CYCS	PDE4A
TRIM21	LIPA	MIPEP	CTNNA2
OSBPL7	LITAF	LYRM7	ELAVL1
WASH3P	LMBRD1	CRAT	DIP2B
NCOA4	LNPEP	PCCB	SMARCD1
MEFV	LRBA	MRPS7	KDM4A
PIP4K2C	LRP1	MRPL3	SLC9A3
TBC1D14	LRP2	PRODH	NGEF
PIP4K2B	M6PR	PCCA	MPPED2
RPN2	MAN2B1	MCCC1	FGFR2
FTL	MAN2B2	MRPS12	EML1
IL1B	MANBA	CLPB	ARFGEF1
PIP4K2A	MARCH1	PDK1	MYO9A
ORAI1	MARCH2	MRPL49	KLF6
DAPK2	MARCH3	COX7A2	NEO1
TBC1D12	MARCH8	TMEM126A	TNFRSF1A
FTH1	MARCH9	ECHDC2	CACNB1
USP33	MCOLN1	HIBADH	PKM
TICAM1	MCOLN2	MRPL19	TP53BP1
	MCOLN3	MRPL36	DHX8
	MFSD1	SLC25A30	NAV3
	MFSD8	BDH1	ROCK1
	MIOS	FARS2	CBFB
	MMD	MTX1	HDAC4
	MON1B	NDUFA7	INPP5A
	MPO	TIMM17A	REEP1
	MTOR	ALDH9A1	ATP11A
	MYLPF	MRPS18C	POLR1A
	MYO7A	MARS2	IP6K2
	NAAA	ALDH6A1	KIF2A
	NAGA	FDXR	RASGRP2
	NAGLU	GATC	PSME4
	NAGPA	TRAP1	PPP2R5B
	NAPA	ACAD8	NUCKS1
	NAPG	ALDH2	VPS35
	NAPSA	PPIF	DNAJA2
	NBR1	TIMM22	RORA
	NCSTN	IVD	LRP6
	NEU1	L2HGDH	PHRF1
	NEU4	ETHE1	SPTB
	NPC1	MRPL20	SLC44A1
	NPC2	SLC25A12	SMG6
	NPPA	MRPS21	EXOC5
	NSF	TOMM22	MNT
	OCA2	ACAA2	NDST1
	OSTM1	MRPL30	PABPC1
	P2RX4	DNAJA3	CSNK2A2
	P2RY2	NDUFB2	CAMK2A
	PCSK9	MRPS34	ATP2B1
	PCYOX1	ETFB	MAP4K4
	PEBP4	LACE1	WDR1
	PGCP	ATPIF1	SNX13
	PI4K2A	ATP5F1	ING3
	PLA2G15	COX7C	TRIP13
	PLA2G4E	CHCHD3	TRIB2
	PLA2G4F	COQ10B	DAZAP1
	PLBD1	ACSF3	MBD3
	PLBD2	POLDIP2	PRKACA
	PLD1	SLC25A10	ACTN1
	PLD3	SLC25A13	SPEG
	PLEKHF1	ME3	SREBF1
	PLOD1	MRPL22	AFF4
	PNPLA7	IDH2	UBE2D1
	PON2	GCDH	MARK2
	PPT1	MRPL47	NFATC3
	PPT2	PPA2	FBXW11
	PRCP	MRPL9	CRMP1
	PRDX6	CHCHD10	DERL2
	PRF1	WARS2	TP63
	PRTN3	SLC25A19	SMARCE1
	PSAP	CBR4	KDM5A
	PSAPL1	SMDT1	PPP2R3A
	PSEN1	HAGH	FERMT2
	PSEN2	COX7A1	PTGS2
	PTGDS	MTG1	IGF2BP2
	RAB14	COX14	MAP3K13
	RAB27A	NDUFA12	TBX21
	RAB2A	MRPS16	FRY
	RAB5C	MTERFD3	PICALM
	RAB7A	LYRM5	GLI2
	RAMP2	GPD2	CLASP1
	RAMP3	NDUFA10	EED
	RDH14	NDUFC2	TSG101
	RILP	SLIRP	NTN4
	RNASE1	TIMM21	DPP8
	RNASE2	NDUFA8	ZNF532
	RNASE6	GLS	ZZEF1
	RNASET2	DHTKD1	ANO8
	RNF13	FAHD2A	KCNQ2
	RNF152	HSD17B8	EIF4G3
	RPTOR	HINT2	SEMA3A
	RRAGA	MRPS5	GRAMD4
	RRAGC	C6orf136	CELSR1
	RRAGD	SPRYD4	ZNF638
	SCARB1	LIPT2	ADD2
	SCARB2	DECR1	FNDC3B
	SCPEP1	MRPS26	FOSL2
	SELRC1	SLC25A15	FRYL
	SERINC2	NDUFV3	TMEM131
	SFTPB	BPHL	ACTB
	SFTPD	STOML2	DLG1
	SGSH	MSRB2	RAB7A
	SH3GL2	LACTB	SART3
	SIAE	TOMM40	MCM6
	SIDT2	SLC25A25	BAZ2A
	SLC11A1	ADCK5	PLXNA2
	SLC11A2	ACAD10	CAMSAP3
	SLC12A4	VWA8	RAP1GAP
	SLC15A3	CCDC90B	XAB2
	SLC15A4	DNAJC11	ARHGEF1
	SLC17A5	ALKBH7	MAP2K7
	SLC26A11	GLDC	DGKD
	SLC29A3	THEM4	ACTL6B
	SLC2A13	SSBP1	RARB
	SLC2A8	MRPL27	TOP2B
	SLC30A2	HSCB	TM9SF3
	SLC36A1	MRPS10	NFKB2
	SLC37A3	AK4	GTF3C1
	SLC44A2	ATAD3A	USP33
	SLC48A1	MRPL37	POLD3
	SMCR8	PTGES2	ACTN2
	SMPD1	TXNRD2	JADE1
	SMPD4	ACSM5	FGFR1
	SMPDL3A	CISD1	SMC1B
	SNAP23	MRPL41	MAP2
	SNX16	MARC2	PIAS2
	SORT1	MRPS6	UBE2K
	SPACA3	MRPL23	ADCY2
	SPG11	SQRDL	PPP2R5C
	SPHK2	SCO1	RBFOX1
	SPNS1	GCAT	GNB1
	SPPL2A	MTHFD1L	MLLT10
	SRGN	ECI2	VDAC3
	STARD3	UQCRB	TNRC6C
	STARD3NL	ATP5H	CBFA2T2
	STX3	ATP5L	BRINP1
	STX7	CCDC58	ITCH
	STXBP2	MCCC2	TP73
	SUMF1	MCEE	RUNX1T1
	TCIRG1	MOCS1	OSBPL6
	TIAL1	MUT	XRCC5
	TLR3	SLC25A51	TNS1
	TLR9	SPG7	SENP1
	TM9SF1	ATP5G3	CIC
	TMBIM1	ATAD1	DDX1
	TMEM127	OXNAD1	DNM2
	TMEM175	MTG2	EPB41L2
	TMEM192	DARS2	EPHA6
	TMEM55A	MRPL51	RFX3
	TMEM55B	PC	RIF1
	TMEM63A	CLYBL	SLC4A4
	TMEM74	PNPLA8	SMARCA2
	TMEM8A	MLYCD	SRCAP
	TMEM9	PYURF	KCNN2
	TMEM92	MRPL32	CNOT4
	TMEM97	SLC25A26	PSEN1
	TOM1L1	PRODH2	DLGAP4
	TPCN1	NIT2	IGSF9B
	TPCN2	FDX1L	AP4E1
	TPP1	ME2	PTPRC
	TRIM23	TUFM	LRP2
	TRIP10	COX6A2	CADPS2
	TSPAN1	SLC30A9	PHLPP1
	TSPAN8	TAMM41	NFE2L1
	TXNDC5	TIMM23	GSK3B
	TYR	RMND1	XPO1
	UBA52	MFN2	DOPEY1
	UNC13D	DNLZ	KAT6A
	UNC93B1	CHCHD4	GRHL2
	USP4	NDUFAB1	TNPO1
	USP5	ACSM1	PDS5B
	USP6	COA5	CYLD
	UVRAG	COQ2	RPS5
	VAMP4	PDSS2	YTHDC1
	VASN	EHHADH	PPIE
	VPS11	NDUFS3	STARD7
	VPS16	ABCB10	REST
	VPS18	CKMT2	SSH1
	VPS33A	MRPS25	WBP11
	VPS33B	ACAD9	TXLNA
	VPS35	COX16	NCOA1
	VPS36	FAM210A	KIF3C
	VPS39	ACOT13	RAB10
	VPS41	CPT1A	CAD
	VPS4B	DHRS4	MECOM
	WDR11	PRELID2	PREP
	WDR41	CARS2	WDR47
	WDR48	GBAS	MAP3K4
	ZFYVE26	NDUFB7	CHERP
	ZNRF1	C19orf70	ATG16L1
	ZNRF2	GLRX2	IPO11
		MRPS30	SEPHS1
		SCO2	RBM22
		NARS2	ACHE
		RPUSD3	SRRT
		SUOX	NLK
		SARDH	ADAMTS2
		HRSP12	ATXN7L3
		COX8A	PSMC5
		SPR	GNAO1
		MPV17	SF3B2
		ZADH2	GNAS
		MRPL18	PTHLH
		ALDH1B1	PHACTR3
		CHCHD1	TFAP2C
		VDAC3	RFX2
		SLC25A24	CNOT3
		MPC1	PTPN4
		SLC25A22	KHSRP
		SLC25A31	GNA11
		SLC25A18	DNMT3B
		TRNT1	TPX2
		IDE	DOCK9
		GSTK1	DOCK3
		VARS2	PPP1R13B
		HSPE1	ATRN
		MRPL54	RPL6
		MRPL38	KDM2B
		ICT1	TASP1
		MTCH1	RPLP0
		TRIAP1	TBX5
		PTCD3	NOS1
		COX10	FUS
		AKAP1	KCNH4
		RNMTL1	GANAB
		AK2	MLF2
		TMEM70	RCOR1
		NOA1	LTBP4
		MCUR1	SLC9A1
		TMEM14C	PAPOLA
		NDUFC1	CCNK
		MRPL35	STRN4
		NDUFA3	TFAP4
		PDSS1	DNAJB11
		SLC25A16	FLT3LG
		C7orf55	RAB11FIP3
		ACSM3	GOLGA3
		NDUFAF6	PABPC4
		UCP1	USP48
		SFXN1	GLG1
		GLRX5	TNRC6A
		PTRH1	PITPNM2
		MRPS11	RBM27
		XPNPEP3	OSBPL8
		PDP1	WDR7
		ECI1	TXNL1
		SLC25A21	RAPGEF4
		SLC25A29	PITPNM3
		SLC25A45	ZFHX4
		ACN9	ESR1
		SLMO2	JPH4
		SLC25A39	RNF31
		NDUFB3	SCFD1
		REXO2	HECTD1
		GATM	HNRNPC
		TIMM10B	SUPT16H
		SARS2	DAZL
		CHDH	SEMA6A
		MRPL57	EZR
		C8orf82	AGO1
		EARS2	CLSPN
		GRHPR	DPYSL2
		MTFMT	TGFB2
		PTCD2	KRT31
		ECHDC1	CDC23
		HARS2	MAP3K1
		NDUFA4	ARCN1
		NDUFA13	EPB41L4B
		APOA1BP	NUP188
		TMEM11	BTAF1
		SELO	BLNK
		NAGS	TDRD1
		HSD17B4	WAC
		NDUFAF7	HIVEP1
		OAT	BRPF3
		MRPL50	HSP90AB1
		RARS2	CDC5L
		OXLD1	DSP
		LACTB2	SIRT1
		NDUFA11	HNRNPH3
		AURKAIP1	JAK2
		CHCHD7	ABL1
		SHMT2	ABLIM1
		MTHFD2	RAB18
		RMDN1	NRP1
		CPS1	H2AFY2
		MRPL14	MAST3
		C6orf203	MYO9B
		RDH13	FBXL19
		MRPS24	STX1B
		COA3	SETD1A
		GSR	HNRNPM
		ENDOG	ZDHHC8
		BCAT2	MED15
		TEFM	SMARCB1
		ACSF2	TBC1D10A
		TRMU	SF3A1
		MRPS22	MAPK1
		LAP3	GGA1
		GLUD1	HIRA
		HMGCL	SEZ6L
		FHIT	PATZ1
		MRPS33	EIF3L
		NUBPL	SOX10
		LYRM2	DEPDC5
		MPV17L	TCF20
		GADD45GIP1	GTPBP1
		TFAM	AP1B1
		ALDH18A1	PDGFB
		OXSM	RPL3
		CCBL2	RBFOX2
		TARS2	MTMR3
		TBRG4	MYH9
		TMEM65	CACNA1I
		ROMO1	EIF3D
		PRDX5	TNRC6B
		DNAJC15	IL2RB
		C2orf47	RBX1
		HIGD1A	EP300
		C16orf91	ZC3H7B
		RHOT2	BRD1
		SLC25A44	ZBED4
		HAO2	PRMT5
		OXA1L	SOS2
		SLC25A46	TRIM9
		RDH14	PSMC6
		C14orf2	DDHD1
		COASY	PSMA3
		CISD3	AHSA1
		GSTZ1	DAAM1
		COX6B2	SNW1
		GLOD4	ITPK1
		ACAA1	PPM1A
		CROT	HIF1A
		PDF	EIF5
		COX19	DICER1
		AMT	ZC3H14
		PDPR	PSMC1
		NLN	RPS6KA5
		BOLA1	YY1
		GRPEL2	ACIN1
		ALDH7A1	ARHGAP5
		CECR5	SRP54
		GFER	CPNE6
		IMMP2L	CHD8
		COX4I2	PSMA6
		MRPL39	NFKBIA
		AADAT	NFATC4
		LYPLA1	PCIF1
		PDHA2	TRPC4AP
		MTRF1L	ZMYND8
		GTPBP3	MYBL2
		MTHFD2L	HNF4A
		YME1L1	NDRG3
		ACOT2	NFATC2
		APOPT1	RIMS4
		MMAB	PABPC1L
		PPOX	SALL4
		ABCD3	ADNP
		SIRT3	CSTF1
		LDHD	BMP7
		MRPL45	RAE1
		C12orf65	PSMA7
		IMMP1L	MRGBP
		POLG	TCFL5
		ATPAF1	DIDO1
		BLOC1S1	GID8
		ALDH1L2	EEF1A2
		COX18	GMEB2
		CPOX	CSNK2A1
		NNT	TM9SF4
		C17orf89	POFUT1
		XRCC6BP1	NOP56
		DCAKD	MAPRE1
		ATP5J2	JAG1
		SLC16A1	E2F1
		SFXN3	AHCY
		LONP2	PPP1R16B
		AASS	CELF4
		DIABLO	CDH20
		COX8C	USP14
		PXMP2	SMCHD1
		AGXT2	SMAD7
		GLS2	ANKRD12
		ACAD11	NOL4
		C5orf63	TNFSF13B
		HOGA1	FNDC3A
		TTC19	DNAJC3
		NGRN	ARHGEF7
		TCAIM	FGF9
		GCSH	FLT1
		SIRT5	KATNAL1
		GPT2	INTS6
		TOMM6	TSC22D1
		FAM162A	ZNF629
		ABCB6	CORO1A
		MACROD1	NFAT5
		TST	ZNF423
		MTFR1L	CTCF
		SDR39U1	USP10
		DMGDH	TSC2
		SLMO1	FOXF1
		SLC25A17	CLCN7
		CHCHD5	FBXO31
		TOMM70A	UBE2I
		NIT1	CAPN15
		FAHD1	GSPT1
		MCU	SALL1
		CYP27A1	TOX3
		MDH1	RBL2
		KIAA0141	XYLT1
		FASTKD1	MAZ
		MRPS31	KAT8
		ALDH1L1	RNF40
		PTCD1	CSK
		HADHB	HERC1
		TRIT1	AP3B2
		CRLS1	RAB11A
		GLYCTK	GABPB1
		SLC25A32	TJP1
		AARS2	DMXL2
		EXOG	VPS18
		CHCHD2	SLC30A4
		KMO	MYEF2
		SFXN5	EYA1
		ELAC2	UBE2W
		GPX1	IKBKB
		CPT1B	RAB2A
		ME1	ESRP1
		FIS1	STMN2
		PRELID1	TRPS1
		UCP3	UBR5
		SLC25A27	SQLE
		SLC25A40	INTS10
		SLC25A23	MAP4K1
		HEMK1	HNRNPL
		SLC25A36	SNRNP70
		OMA1	CLPTM1
		LETM2	RELB
		DHRS1	CLASRP
		STOM	ARHGEF18
		METTL5	DOT1L
		MSRA	SLC17A7
		NUDT8	PPP6R1
		NMNAT3	MED26
		SLC25A38	OLFM2
		MPV17L2	AKAP8
		ACLY	SYDE1
		ABCD2	SLC1A6
		FLAD1	FBL
		LIPT1	DYRK1B
		C14orf159	AKT2
		PCK2	PIAS4
		NADK2	CLIP3
		HK2	PRKD2
		MPST	CACTIN
		NUDT13	HNRNPUL1
		ACACA	FZR1
		ABAT	MYH14
		HMGCS2	CD79A
		ALDH5A1	RPS19
		CKMT1A	CDC37
		PISD	NAPA
		NDUFB4	ATP1A3
		UQCR11	MEGF8
		FAM136A	GRIN2D
		TOMM5	RASIP1
		HTRA2	MIER2
		GPI	TNPO2
		GUK1	MAST1
		D2HGDH	PRPF31
		OPA3	JAK3
		AKR1B10	RPL18A
		PHYH	KCNN1
		NDUFAF2	ELL
		ECSIT	CRTC1
		PARL	USF2
		MRPL42	FKBP8
		DNAJC4	SUGP1
		PAM16	HPN
		ALDH3A2	GSK3A
		ACSL6	ATP13A1
		TYSND1	ZNF574
		MRS2	GRIK5
		ABHD10	SIPA1L3
		HINT3	CADM4
		PXMP4	CDK6
		OSGEPL1	DNAJC2
		NUDT2	NAMPT
		CYB5B	ITGB8
		GRSF1	SP4
		MRPS18B	CBLL1
		DNAJC30	MPP6
		CAT	OGDH
		DGUOK	MET
		ACSS1	DNAJB6
		RFK	HOXA3
		STARD7	COBL
		CHPT1	STX1A
		TIMMDC1	EIF3B
		SPATA19	PTPRZ1
		HTATIP2	WASL
		AKR7A2	USP42
		DUT	NRF1
		KIAA0100	EZH2
		DHRS7B	MEST
		MTRF1	AHR
		TMEM143	GLI3
		NT5M	PSMA2
		RHOT1	RHEB
		NME4	PRKAG2
		MTHFS	CLIP2
		C19orf52	EIF4H
		PNPO	LIMK1
		IDH1	LHX2
		MICU2	SPIN1
		PCBD2	MEGF9
		QRSL1	TGFBR1
		ADCK1	TLE4
		PRDX6	LHX6
		TKT	DNM1
		NIPSNAP1	ENG
		GARS	CDC37L1
		ACSM2A	ELAVL2
		SLC25A33	NCS1
		LYRM9	TESK1
		RAB24	EDF1
		PARS2	RAPGEF1
		MRPL52	SH3GL2
		PUS1	ABCA2
		GOT2	UBE2R2
		CARKD	ABHD17B
		ACCS	ZFAND5
		PTRH2	CCNJ
		PGS1	ATRNL1
		OXR1	RAB11FIP2
		LYPLAL1	ERLIN1
		DNAJC28	EIF3A
		GSTO1	MAPK8
		FPGS	PPP3CB
		TMEM205	FGF8
		AIFM3	ARHGAP21
		MGST1	CPEB3
		ABCA13	SUFU
		MTFP1	LARP4B
		TUBB3	GTPBP4
		COA4	MTPAP
		NIF3L1	EBF3
		PUSL1	SORCS1
		SDSL	FAM208B
		BAX	XPNPEP1
		MAVS	SMC3
		METTL17	SHOC2
		ACACB	CCDC6
		ARG2	CUL2
		MTPAP	ZMIZ1
		CCDC51	LGI1
		SUGCT	NUFIP2
		DNM1L	GIT1
		NRD1	RPL19
		TMEM126B	FBXL20
		NSUN4	RUNDC3A
		ACSS3	UBTF
		FAM210B	PSMD3
		RBFA	CASC3
		CISD2	WNT3
		METAP1D	MTMR4
		AHCYL1	DHX40
		NIPSNAP3A	KPNB1
		MARC1	RPS6KB1
		ACSL1	CBX1
		COX20	INTS2
		HSDL1	CAMTA2
		CBR3	MED13
		MTERFD2	RAI1
		NUDT19	AKAP10
		HEBP1	SMARCD2
		PTPMT1	DDX5
		PGAM5	C17orf75
		DTYMK	CYTH1
		KARS	PSMD11
		STAR	ASIC2
		DNAJC19	PPP1R9B
		HMBS	COL1A1
		COX7A2L	HDAC5
		MTERFD1	LUC7L3
		SFXN2	SMURF2
		FASN	EFTUD2
		PINK1	PRKAR1A
		TMEM177	YWHAE
		TXNRD1	MAP2K6
		THNSL1	WSB1
		SLC37A4	FOXN1
		FDPS	SUPT6H
		IDI1	PHF12
		TOP3A	GABRA4
		FTMT	USP46
		LDHAL6B	NFKB1
		ATXN2	ELF2
		MTFR1	INPP4B
		DDAH1	KLHL2
		BCL2L13	CPE
		TRMT10C	CLCN3
		ACOT7	DHX15
		TFB1M	FBXW7
		ARF5	RAPGEF2
		CCDC109B	PPARGC1A
		C10orf2	ZBTB16
		MMADHC	FNBP4
		ALKBH3	HSPA8
		PYCR2	ATG2A
		RPS18	OSBP
		TSTD1	PPP6R3
		RDH11	NRXN2
		HSPB7	CPT1A
		LYRM1	PRPF19
		OSBPL1A	TRIM3
		RECQL4	ARHGEF17
		PET100	IL10RA
		HK1	UBE4A
		GDAP1	DDX6
		MTIF3	FBXO3
		UNG	SLC1A2
		GLYAT	AMBRA1
		SHMT1	CD81
		ISOC2	SOX6
		PTS	RPS13
		PPWD1	NUP98
		ATP5G1	GTF2H1
		SLC16A11	PRPF40B
		QDPR	CORO1C
		SLC16A7	ASIC1
		ABCB9	CSRNP2
		ADCK4	RSRC2
		GTPBP10	METAP2
		TARS	PRMT8
		TSPO	ARPC3
		FTH1	VPS29
		TRMT1	CUX2
		PSMA6	NAA25
		ADCK2	SLC38A1
		ACOX3	CAND1
		RAB35	CNOT2
		MRPS36	CPSF6
		PDP2	CHD4
		AGPAT5	UHRF1BP1L
		FAM195A	COPS7A
		UCP2	CDCA3
		SLC25A37	USP5
		SLC25A28	ATN1
		SLC25A48	PTPN6
		SLC25A47	LPCAT3
		SLC25A41	NANOG
		SLC25A34	HCFC2
		PACSIN2	RAB35
		ACO1	PHC1
		MLH1	RFX4
		MTHFD1	RIC8B
		EEFSEC	COL12A1
		EPHX2	NCOA7
		DHCR24	UST
		NUDT5	FBXO5
		MICU1	PPARD
		SOD1	MAPK14
		SERHL2	SRSF3
		WDR81	RNF8
		NDUFAF3	MDGA1
		BOLA3	MDN1
		OCIAD2	CCNC
		RSAD1	SIM1
		NCEH1	WASF1
		CHCHD6	SMAP1
		TPI1	C6orf62
		FASTKD2	NR2E1
		PEX11B	HBS1L
		TMEM186	PHF1
		OBSCN	QKI
		CYB5A	PDE10A
		PIF1	TFEB
		FABP1	CCND3
		GAPDH	PPP2R5D
		PROSC	PTK7
		STOML1	SRF
		DBI	CUL9
		PI4KA	GMDS
		PNPT1	SENP6
		TMBIM4	PRPF4B
		TOP1MT	SLC29A1
		C15orf40	TBX18
		RNASEH1	HMGCS1
		ABCA9	NNT
		SCP2	HSPA9
		NT5DC3	LOX
		PTPN4	CDH9
		ACOX1	HMGCR
		LDHB	COL4A3BP
		YBEY	FAF2
		HINT1	PDE8B
		PKLR	RASGRF2
		MUL1	GABRG2
		TK2	DROSHA
		AGMAT	CDH6
		CMPK2	LMNB1
		BID	ARRDC3
		ARL2	LNPEP
		SYNJ2BP	PDE4D
		MFF	BRIX1
		DCXR	PRLR
		NUDT9	NUP155
		AMACR	PPP2CA
		NUDT6	TCERG1
		ATP5SL	DPYSL3
		FTSJ2	SMAD5
		BAK1	CSNK1A1
		DHODH	PDGFRB
		MGST3	CPEB4
		ACP6	DBN1
		MRPL48	UNC5A
		AGXT	BCL6
		CYB5R3	CD86
		DDX28	KPNA1
		BNIP3	UBE3A
		MUTYH	ARMC8
		CYP11A1	TFDP2
		OCIAD1	XRN1
		METTL8	KAT2B
		RPUSD4	PDCD10
		NME6	WNT5A
		FKBP8	PRKAR2A
		NLRX1	ACAP2
		FOXRED1	FXR1
		TFB2M	CBLB
		PPM1K	BBX
		ATP5G2	PLXNA1
		MSRB3	ATP6V1A
		NIPSNAP3B	PODXL2
		NTHL1	KLHL18
		MARCH5	ACVR2B
		SFXN4	WDR48
		OGG1	ZBTB47
		QTRT1	NKTR
		AIFM2	FOXP1
		PRDX2	EIF4G1
		FBXL4	INO80D
		GPAM	ADAM23
		ATP5S	KANSL3
		RMDN3	TTL
		FAM213A	PIKFYVE
		USMG5	NCL
		PET117	ACTR3
		C15orf61	TFCP2L1
		IFI27	ACVR1
		MMACHC	GTF3C2
		RPS15A	NRBP1
		CRYZ	PPM1G
		PYCR1	APC2
		KRT5	INO80B
		RPL10A	PCGF1
		TOMM20	SPTBN1
		RPS14	CCDC88A
		COA7	EFEMP1
		MIEF1	STAT1
		SCCPDH	GLS
		C15orf48	PAPOLG
		BNIP3L	USP34
		FASTKD5	CCT4
		PARK7	EHBP1
		RARS	SF3B1
		KIF1B	KDM3A
		COA1	HDLBP
		SIRT4	ODC1
		UQCC2	BIRC6
		PDE12	STRN
		NME3	SRSF7
		DHX30	SOS1
		FASTK	WIPF1
		METTL15	ORC2
		CYP24A1	RND3
		PANK2	AAK1
		CA5A	EPAS1
		NT5DC2	EPHA4
		ACYP2	FARSB
		ATAD3B	DHCR24
		TRUB2	MARK1
		COMTD1	TNR
		CPT1C	CACYBP
		C3orf33	RALGPS2
		SND1	ICMT
		ANGEL2	CHD5
		CCT7	PHF13
		P4HB	PARK7
		PAICS	SRSF4
		MGARP	RAP1A
		HDHD3	HDAC1
		PSTK	CAPZA1
		CYP11B2	S100PBP
		ATIC	ASH1L
		WBSCR16	DLGAP3
		FAM185A	SFPQ
		PMAIP1	GON4L
		TXNDC12	ARHGEF2
		ABCF2	MEF2D
		TDRKH	DNAJC6
		CYP27B1	LEPR
		POLG2	IVNS1ABP
		SLC30A6	MFN2
		DUSP26	SMG7
		MTERF	PRDM2
		GPX4	SRSF11
		SLC22A4	ZBTB17
		COMT	NR5A2
		C12orf10	KIF21B
		SPATA20	MAP7D1
		GNG5	TSNAX
		CCDC127	SIPA1L2
		CRY1	RLF
		MGME1	KCNQ4
		SEPT4	AKT3
		EMC2	UAP1
		EFHD1	RBBP5
		C20orf24	ECE1
		SPTLC2	PRPF3
		AGR2	SLC2A1
		NT5C	IPO13
		NCOA4	ATP6V0B
		NEU4	PRRC2C
		AGK	ABCD3
		DUS2	VAMP4
		TOMM34	PTBP2
		KIAA0391	IRF6
		TCHP	SERPINC1
		CKMT1B	PROX1
		NDUFB1	ARID1A
		ATP5J2-PTCD1	PPP1R8
		CASP8	OSBPL9
		BCL2L1	MUC5B
		RPL35A	STAG1
		ARMC10	STK11
		CDC25C	KMT2A
		RAB32	IFT46
		CYB5R2	CAMSAP2
		RAB11FIP5	CREB1
		THG1L	KLF7
		GOLPH3	B4GALT6
		PREPL	ANKRD13C
		FASTKD3	SGIP1
		CEP89	PHF3
		NUCB2	FBXO30
		TCIRG1	TNFAIP3
		NBR1	SGK1
		RCN2	FBXL5
		FKBP10	PKD2
		SETD9	RAB3GAP2
		RPIA	UBN1
		LAMC1	KLF12
		BAD	PCDH17
		BCL2	CCND2
		BCL2L2	ELL2
		DMPK	SATB2
		DNA2	GDA
		ALKBH1	SENP5
		PICK1	HEATR1
		AKAP10	PTBP3
		PAK7	RAD23B
		NSUN3	SET
		PRSS35	RAB14
		ATP10D	FBXW2
		SERAC1	PHF19
		STX17	PPP6C
		TRMT61B	MAPKAP1
		PLGRKT	DENND1A
		RPL34	ONECUT2
		SECISBP2	YLPM1
		C10orf10	FCF1
		C2orf69	IRF2BPL
		ASAH2	DLST
		CLIC4	TGFB3
		SNAP29	RBM25
		TRMT11	ATAD2B
		ARMS2	ATL2
			AFTPH
			CNNM1
			HELLS
			KANSL1
			TEK
			RCL1
			GRIA2
			ARAP3
			TCP1
			EPC1
			IQSEC3
			HSPH1
			ETF1
			KDM3B
			NR2C1
			PTK2B
			TARDBP
			COPS5
			RDH10
			SPOP
			TBX2
			PSPC1
			PDZRN3
			RNF2
			TRMT1L
			DESI2
			MAPK8IP1
			CRY2
			ZMYM2
			KHDRBS1
			PIK3CA
			PDS5A
			ACVR2A
			RPL21
			COPA
			RBBP6
			ZC3H7A
			NAA60
			RPL5
			ZNF644
			ZMIZ2
			SEPT7
			HERPUD2
			HNRNPA2B1
			CCZ1
			SMU1
			CLTA
			DCAF10
			CNTFR
			KIAA1549
			TRIM24
			CALD1
			CIT
			MED13L
			WWP1
			ZC3H13
			NCKAP1L
			SPATS2
			NR4A1
			PDE1B
			CDK2
			LRP1
			IKZF4
			AMD1
			BAZ2B
			LPGAT1
			AGO2
			PREX1
			SLC12A5
			NCOA3
			NCOA5
			CHD6
			SRSF6
			ARFGEF2
			ZNFX1
			CSE1L
			STAU1
			ATP8A1
			USP22
			GRM4
			TRERF1
			PACSIN1
			XPO5
			RPS10
			KLHDC3
			RREB1
			NUP153
			RUNX2
			OPN5
			MYRF
			CNOT1
			EFNB2
			TM9SF2
			BMP4
			FAM193A
			SOX9
			NUP85
			SLC25A19
			IL1B
			PAX8
			POLR1B
			MED1
			RPL23
			C3
			SYMPK
			NAPB
			CENPB
			STK35
			BMP2
			ZNF133
			FLRT3
			PCSK2
			TBC1D20
			HNRNPR
			MAX
			GDF5
			PSMB2
			AGO3
			TUBGCP3
			UBA2
			NR1D1
			PRMT1
			SCAF1
			PRR12
			TSKS
			STAT5A
			BECN1
			PRKCG
			GLIS2
			AHDC1
			ZNF384
			SIX1
			ZBTB1
			TRMT5
			RHOT1
			NUP214
			IPPK
			BCL11B
			TRAF2
			RAP1B
			PTPRB
			DYRK2
			UBR4
			HP1BP3
			SIN3B
			EPS15L1
			FBXL16
			MACF1
			SMARCA4
			KDM4B
			METTL16
			HIP1
			PTPN12
			GNAI1
			KDR
			PPAT
			DGCR8
			EMC4
			DOCK4
			FOXP2
			MKLN1
			FLNC
			KLHDC10
			HERC2
			TTBK2
			INO80
			DLL4
			COPB1
			PSMA1
			E2F8
			FXR2
			PHF20L1
			CCNT1
			ILF3
			SNX6
			ITFG1
			ASH2L
			MAU2
			CDC16
			TOMM40
			DPP6
			XPO7
			SAFB2
			KIF1A
			TULP4
			MLLT1
			ACTN4
			FCHO1
			UNC13A
			SSBP4
			SULT4A1
			OLFM1
			COL5A1
			TAF4
			LAMA5
			ADRM1
			PRRC2B
			CHMP2A
			TRIM28
			ZC3H4
			NPAS1
			CLIP1
			EIF3G
			C19orf66
			DNMT1
			ZNF236
			UBE4B
			CASZ1
			LATS1
			RBM39
			GGT7
			NFATC1
			RAB11FIP4
			TRAF3
			SLC6A6
			PDLIM4
			KIF3A
			TUBG1
			PSME3
			ACLY
			ANKHD1
			NDFIP1
			UBE2D2
			ANO1
			PPFIA1
			TMEM204
			MAP1B
			TOP2A
			RARA
			PIAS3
			CHSY1
			SNRPA1
			LLGL1
			GCH1
			RFX1
			DCAF15
			LRRC41
			DHX30
			RAF1
			ARFIP2
			ILKAP
			PER2
			RAN
			RAP1GAP2
			CLUH
			TBC1D14
			PNISR
			ANKRD17
			UNK
			ZRANB2
			KDM6B
			DLG4
			TERF2
			VPS4A
			SNAP25
			PCNA
			PTPRA
			ARHGEF11
			DCAF8
			AP3B1
			DCTN4
			XPO4
			CDK8
			WASF3
			RNF17
			CHRM3
			MYH10
			PIK3C2B
			DCLK1
			TRPC4
			TPT1
			EPHB2
			SRRM1
			BTBD2
			CSNK1G2
			MYH11
			PDZD2
			MORC2
			MKRN1
			AGAP3
			ACTR3B
			ATP13A3
			IPO8
			ARNTL
			ZFC3H1
			DPF2
			MEN1
			UNC79
			EIF2S1
			CTIF
			MBD2
			BHLHE40
			MEIS2
			EMC7
			PRPF38B
			SORT1
			NOTCH2
			CEPT1
			SLC38A2
			GRHL1
			ROCK2
			MYCN
			IL6ST
			FST
			NAV1
			CDC73
			KIAA1468
			RBM17
			KCTD1
			DOCK2
			SOX5
			PUM1
			AGO4
			PRPF38A
			DSG1
			DTNA
			FHOD3
			DAGLA
			FADS2
			TMEM165
			CLOCK
			PDGFRA
			ARGLU1
			TPP2
			ARHGAP32
			STT3A
			APC
			UBQLN1
			NAA35
			TAOK3
			MSI1
			HNF1A
			FBXO21
			TBX3
			DMTF1
			SRPK2
			SYNCRIP
			EPHA7
			AKIRIN2
			MAP3K7
			PHF21A
			EHF
			CAPRIN1
			DNAJC14
			GDF11
			AGAP2
			CDK4
			PAN2
			ESPL1
			HNRNPA1
			ACVR1B
			KCNH3
			MAP7
			REPS1
			CCT7
			USP15
			MDM2
			KLHL36
			EGLN1
			TAF5L
			GLUL
			DHX9
			CEP350
			LAMC1
			RC3H1
			PAX3
			USP37
			EIF4E2
			REV1
			EPC2
			SCYL2
			PLXNC1
			SLC41A2
			LRCH1
			COG3
			SPRY2
			LCP1
			TNS3
			IGF2BP3
			RAPGEF5
			BZW2
			TTYH3
			IREB2
			NMT1
			SRSF1
			VEZF1
			KAT7
			ACTL6A
			TRA2B
			SCN2A
			TBR1
			MARCH7
			TANK
			KCTD3
			CBWD2
			WDR33
			SAP130
			HS6ST1
			STAM
			YME1L1
			LRRC8A
			SMC2
			KLF4
			RALGPS1
			DAB2IP
			STXBP1
			PRPF4
			TEX10
			GABBR2
			PSMB7
			NR5A1
			NCBP1
			ANP32B
			UBAP2
			RNF38
			TLN1
			CD72
			KIF13A
			CMTR1
			TFAP2A
			TMEM63B
			IRF4
			GCM1
			MTCH1
			CPEB2
			FCHSD2
			ARRB1
			NUMA1
			RAB30
			RNF121
			DCUN1D5
			YAP1
			RDX
			CTDSPL2
			SLTM
			THBS1
			MAPKBP1
			KIF23
			RTF1
			PARP6
			ADAM10
			SEMA6D
			RSL24D1
			BCAR3
			FNBP1L
			ARHGAP29
			PNPT1
			ACTR2
			FBXO11
			ACTR1A
			KIF11
			DNAJC13
			TET1
			STAT4
			PPIG
			HECW2
			ABI2
			SLC40A1
			SENP7
			USP8
			COPS4
			HNRNPD
			BMPR1B
			NUP54
			G3BP2
			CNOT6L
			USO1
			LEF1
			SEC24B
			PPP3CA
			FBN2
			MAPK8IP3
			ETV6
			AEBP2
			PRICKLE1
			CLSTN3
			SLC38A4
			SCAF11
			COL2A1
			PPFIA2
			DUSP6
			GIT2
			NABP2
			N4BP2L1
			SMARCC2
			MAP3K12
			ANKRD52
			RB1
			SBNO1
			SLAIN1
			RBM26
			MBNL2
			CUL4A
			NOVA1
			MDGA2
			PELI2
			RTN1
			NAA30
			DCAF5
			FBLN5
			WARS
			WDR20
			SLC12A6
			MFAP1
			TCF12
			BAHD1
			CDAN1
			TLE3
			ANP32A
			HMG20A
			NCOA2
			USP3
			PML
			NTRK3
			ZNF710
			FURIN
			IQGAP1
			CRTC3
			GLYR1
			ARHGAP17
			NKD1
			ZFHX3
			CDH11
			ZCCHC14
			IRF8
			PDPK1
			NCOR1
			COPS3
			GID4
			MYOCD
			RANBP10
			NPEPPS
			SSH2
			CLTC
			BCAS3
			SS18
			GNAL
			ASXL3
			ESCO1
			PELP1
			MINK1
			TP53
			EIF4A3
			CSNK1D
			RPTOR
			FOXK2
			CBX8
			RNF165
			MBD1
			SMAD4
			ERBB2
			CACNA1A
			BRD4
			VAV1
			DPP9
			HUNK
			COL6A1
			SIK1
			AKT1
			SAE1
			ADAMTS10
			SLC6A3
			CARM1
			EVI5L
			RPS11
			RERE
			PRDM16
			PGD
			WDTC1
			SERBP1
			RPS8
			PTPRF
			MTF2
			IGSF3
			PSMA5
			CELSR2
			ATP1B1
			POGK
			DCAF6
			RXRG
			UCK2
			POU2F1
			PRCC
			XPR1
			RGL1
			LHX9
			RORC
			SF3B4
			ZNF687
			SNX27
			SETDB1
			MCL1
			PI4KB
			ANP32E
			CERS2
			ARNT
			POGZ
			SYT14
			ATP8B2
			UBAP2L
			GATAD2B
			ILF2
			INTS3
			LYST
			FBXO28
			ITPKB
			CDC42BPA
			LBR
			SOX13
			PLEKHA6
			VPS54
			ASXL2
			ETAA1
			MEIS1
			SNRNP200
			RABL2A
			AFF3
			UBXN4
			AMMECR1L
			SCN1A
			DLX1
			UBR3
			HSPD1
			NYAP2
			CTDSP1
			CNTN4
			DYNC1LI1
			IQSEC1
			UBA3
			NFKBIZ
			ATG3
			TMEM108
			MED12L
			STXBP5L
			SLIT2
			EIF2B5
			ANK2
			CCNA2
			NAF1
			PDGFC
			MARCH6
			SKP2
			PLK2
			PIK3R1
			SSBP2
			CRHBP
			RASA1
			BTF3
			FBXL17
			MEGF10
			ADAMTS19
			YIPF5
			ARHGAP26
			DDX46
			GABRB2
			FBXO38
			TNIP1
			G3BP1
			TENM2
			ZMAT2
			KLHL3
			TRIM41
			FAM193B
			DAAM2
			SCUBE3
			TTBK1
			PHIP
			WTAP
			ZMYM4
			GNA12
			CREB5
			EGFR
			CCT6A
			GIGYF1
			MEPCE
			TLK2
			NCAPG2
			DENND2A
			ATP6V1B2
			HMBOX1
			CHMP7
			ST18
			PRDM14
			RPL7
			LRP12
			FAM135B
			UHRF2
			NFIB
			NTRK2
			ZNF462
			UGCG
			SNX30
			NR6A1
			ASTN2
			RPL7A
			CIZ1
			SLC25A25
			NOTCH1
			CACNA1B
			FAM171A1
			PARD3
			ZEB1
			HERC4
			CAMK2G
			ADD3
			TCF7L2
			TAF5
			PPRC1
			CNNM2
			LRRC4C
			DGKZ
			EIF3M
			SERPING1
			SSRP1
			CELF1
			SESN3
			TENM4
			RPS3
			ZC3H12C
			HYOU1
			MTA2
			INCENP
			CPSF7
			EI24
			KIRREL3
			SOGA1
			LSM14B
			YTHDF1
			PLCB3
			TAOK2
			ITGB1
			CWC15
			FCGR1A
			ARID5B
			CDH8
			GPM6A
			MTMR12
			CCT5
			FOXO1
			CRIM1
			DHX37
			ITPR1
			CACNA1C
			THRB
			BTBD11
			ANK3
			DLG5
			SLC2A13
			GXYLT1
			DIP2C
			EIF4E
			MAGI1
			CSNK1G3
			AKAP6
			NPAS3
			FER
			ANKRD50
			UPF2
			FRMD4A
			EPS8
			VPS26B
			FAM160B1
			ZNF827
			EDNRA
			NR3C2
			RNF144A
			ASAP2
			ADAM17
			GABRA2
			DST
			TIAL1
			TMEM132D
			SCHIP1
			ASTN1
			PTPN14
			MGAT5
			TMEM178A
			GRID2
			SETBP1
			C18orf25
			JMY
			HOMER1
			SUV39H2
			PAN3
			GRIA4
			MBNL1
			NADK2
			DDX4
			HNRNPDL
			GRM1
			PTPRK
			JAKMIP1
			CDYL
			DAB2
			BCL2L11
			SMARCA5
			HNRNPU
			RANBP2
			AHCTF1
			NR4A2
			RBMS1
			SCN3A
			FEZF2
			FAM49B
			ASAP1
			TRAPPC8
			UBP1
			RMND5A
			PTPRD
			GTF2E1
			JAZF1
			CMIP
			TRIP12
			SREK1
			CHD1
			MSI2
			CACNA2D1
			PPP2R5E
			TBCEL
			JPH3
			UBASH3B
			ANGPT1
			PITPNC1
			PRKCA
			UCHL1
			TNIK
			PGM5
			LONRF1
			ENAH
			NCAM2
			GABPA
			FGD5
			FLCN
			PLCL2
			CXXC1
			PPP4R1
			EPHB1
			CA10
			AZIN1
			CDK19
			PI4K2A
			USP25
			MOV10
			LARP1
			GRIA1
			MIER3
			NUP205
			PIK3AP1
			FAM126B
			FMN2
			PPARGC1B
			ELMO1
			GRIP1
			KIF5A
			MCU
			ELMSAN1
			GNAQ
			MMP16
			KCNMA1
			CCT8
			TIAM1
			SCAF4
			GDF6
			PPP2R2B
			EEF1A1
			NODAL
			ZDHHC5
			ZFAND3
			NPTN
			KAT6B
			ATAD2
			FBXO32
			FBRS
			EIF4A2
			BRPF1
			NMNAT2
			ZFYVE9
			ATP2B2
			SLC6A1
			SMG1
			FCHO2
			NRG1
			LRP8
			PAXIP1
			SSBP3
			MMP14
			ST3GAL2
			CACNA1D
			KIT
			CACNA2D3
			RNF111
			DYRK1A
			ERG
			ETS2
			ZNF618
[truncated: 895 more rows]

## Sheet: Figure7A
GWAS	Gene_Set	Prop._SNPs	Prop._h2	Prop._h2_std_error	Enrichment	Enrichment_std_error	Enrichment_p	Coefficient	Coefficient_std_error	Coefficient_z-score	Z_score_P	Z_score_logP
PD2011	Autophagy	0.0210114	0.073304	0.0288638	3.48878	1.37372	0.0309556	3.37863e-08	2.4403e-08	1.38451	0.0831005	1.0804
PD2011	Lysosome	0.0370668	0.133585	0.0412498	3.60389	1.11285	0.00106019	4.02999e-08	1.68685e-08	2.38906	0.0084457	2.07336
PD2011	Mitochondria	0.0786451	0.0975192	0.0410159	1.23999	0.521531	0.580228	-1.80225e-08	1.1463e-08	-1.57224	0.942053	0.0259248
PD2011	LoF intolerant	0.262665	0.502892	0.0752753	1.91458	0.286583	1.64835e-05	1.12309e-08	6.30299e-09	1.78183	0.0373883	1.42726
PD2014	Autophagy	0.0210114	0.0728498	0.0286365	3.46717	1.36291	0.0318807	1.03013e-08	7.48391e-09	1.37646	0.0843394	1.07397
PD2014	Lysosome	0.0370668	0.132136	0.0406219	3.5648	1.09591	0.001185	1.21548e-08	5.15905e-09	2.35601	0.00923613	2.03451
PD2014	Mitochondria	0.0786451	0.0967864	0.0406664	1.23067	0.517088	0.594515	-5.56535e-09	3.51945e-09	-1.58131	0.943097	0.0254438
PD2014	LoF intolerant	0.262665	0.500267	0.0753837	1.90459	0.286996	2.15177e-05	3.39659e-09	1.9563e-09	1.73623	0.0412614	1.38446
PD2018.ex23andMe	Autophagy	0.0210114	0.0426714	0.0128555	2.03087	0.611838	0.0926302	6.77184e-10	1.46151e-09	0.463347	0.321558	0.492741
PD2018.ex23andMe	Lysosome	0.0370668	0.141013	0.0309109	3.80429	0.833924	0.000468522	5.14854e-09	1.91366e-09	2.69041	0.00356817	2.44755
PD2018.ex23andMe	Mitochondria	0.0786451	0.154417	0.0275982	1.96347	0.350921	0.00214261	4.01425e-10	8.5557e-10	0.46919	0.319467	0.495574
PD2018.ex23andMe	LoF intolerant	0.262665	0.492313	0.053051	1.8743	0.201973	2.59984e-06	1.59932e-09	6.20031e-10	2.57942	0.00494838	2.30554
SCZ2011	Autophagy	0.0210114	0.0240741	0.00809459	1.14577	0.385248	0.705411	-1.14691e-08	3.12576e-08	-0.366923	0.643162	0.19168
SCZ2011	Lysosome	0.0370668	0.0359475	0.00919613	0.969803	0.248096	0.903274	-2.09526e-08	2.07979e-08	-1.00744	0.843139	0.0741009
SCZ2011	Mitochondria	0.0786451	0.106746	0.0135677	1.35732	0.172518	0.039182	8.2625e-09	1.61227e-08	0.512476	0.304159	0.516899
SCZ2011	LoF intolerant	0.262665	0.411072	0.0248214	1.56501	0.0944986	1.88717e-09	3.7018e-08	1.11067e-08	3.33295	0.000429656	3.36688
SCZ2013	Autophagy	0.0210114	0.0233602	0.00581057	1.11179	0.276544	0.686171	-1.81348e-08	2.1751e-08	-0.833748	0.797788	0.0981123
SCZ2013	Lysosome	0.0370668	0.0305586	0.00678045	0.824421	0.182925	0.33953	-3.44311e-08	1.39196e-08	-2.47357	0.993311	0.00291458
SCZ2013	Mitochondria	0.0786451	0.10575	0.0114879	1.34465	0.146072	0.018683	3.66734e-09	1.21836e-08	0.301005	0.381705	0.418272
SCZ2013	LoF intolerant	0.262665	0.415662	0.0185305	1.58248	0.070548	5.09358e-14	3.40472e-08	8.06106e-09	4.22367	1.2018e-05	4.92017
SCZ2014	Autophagy	0.0210114	0.0228472	0.00456792	1.08738	0.217402	0.687494	-1.06157e-08	1.52723e-08	-0.695094	0.756502	0.12119
SCZ2014	Lysosome	0.0370668	0.0343726	0.00506573	0.927314	0.136665	0.595215	-1.59139e-08	9.61513e-09	-1.65509	0.951047	0.0217982
SCZ2014	Mitochondria	0.0786451	0.0957712	0.00868378	1.21776	0.110417	0.051938	-1.14936e-09	9.30917e-09	-0.123466	0.549131	0.260324
SCZ2014	LoF intolerant	0.262665	0.419566	0.0146144	1.59734	0.0556392	3.04989e-22	3.77667e-08	5.65388e-09	6.67979	1.19643e-11	10.9221
SCZ2018	Autophagy	0.0210114	0.0205398	0.00380959	0.977555	0.181311	0.901551	-1.68635e-08	1.17983e-08	-1.42931	0.923543	0.0345429
SCZ2018	Lysosome	0.0370668	0.0397898	0.00512841	1.07346	0.138356	0.595562	-4.86186e-09	8.98361e-09	-0.541193	0.705813	0.151311
SCZ2018	Mitochondria	0.0786451	0.0994907	0.00745681	1.26506	0.094816	0.0062321	2.38417e-09	7.15805e-09	0.333075	0.369539	0.43234
SCZ2018	LoF intolerant	0.262665	0.426287	0.0134901	1.62293	0.0513585	1.91438e-26	3.78264e-08	4.80775e-09	7.8678	1.8047e-15	14.7436

## Sheet: Figure7B_EWCE_Results
CellType	annotLevel	p	fold_change	sd_from_mean	GeneSet
Astrocytes	1	0.61952	0.973215	-0.329848	Autophagy
Cholinergic and monoaminergic neurons	1	0.00262	1.2418	2.9432	Autophagy
Enteric neurons	1	0.65363	0.964716	-0.42006	Autophagy
Microglia	1	0.13009	1.12583	1.14094	Autophagy
Oligodendrocyte precursor cells	1	0.50694	0.996941	-0.041669	Autophagy
Oligodendrocytes	1	0	1.46642	4.93384	Autophagy
Telencephalon projecting inhibitory neurons	1	0.0361	1.14814	1.8492	Autophagy
Astrocytes	1	0.05494	1.10223	1.63016	Lysosome
Cholinergic and monoaminergic neurons	1	0.46058	1.00513	0.0798289	Lysosome
Enteric neurons	1	0.87069	0.926831	-1.12851	Lysosome
Microglia	1	0	1.69857	8.47527	Lysosome
Oligodendrocyte precursor cells	1	0.99843	0.841951	-2.80269	Lysosome
Oligodendrocytes	1	0.06661	1.11216	1.54028	Lysosome
Telencephalon projecting inhibitory neurons	1	0.97567	0.882043	-1.90843	Lysosome
Astrocytes	1	0	1.46454	12.1988	Mitochondria
Cholinergic and monoaminergic neurons	1	0.00075	1.12757	3.24542	Mitochondria
Enteric neurons	1	0.99982	0.859201	-3.48806	Mitochondria
Microglia	1	0.50429	0.998693	-0.0262274	Mitochondria
Oligodendrocyte precursor cells	1	0	1.25088	7.31829	Mitochondria
Oligodendrocytes	1	0.0001	1.17958	4.05404	Mitochondria
Telencephalon projecting inhibitory neurons	1	0	1.1758	4.62585	Mitochondria
Astrocytes	1	0	1.13201	5.9849	LoF intolerant
Cholinergic and monoaminergic neurons	1	0	1.32622	15.1314	LoF intolerant
Enteric neurons	1	0	1.10985	4.96024	LoF intolerant
Microglia	1	0.0153	1.06697	2.19	LoF intolerant
Oligodendrocyte precursor cells	1	0	1.19407	9.5902	LoF intolerant
Oligodendrocytes	1	0	1.2568	10.1666	LoF intolerant
Telencephalon projecting inhibitory neurons	1	0	1.3802	17.9012	LoF intolerant

## Sheet: Figure7C_EWCE_Results
CellType	annotLevel	p	fold_change	sd_from_mean	GeneSet	level1class	Description
ACMB	2	0.4524	1.00581	0.0496442	Autophagy	Astrocytes	Dorsal midbrain Myoc-expressing astrocyte-like
ACNT1	2	0.73917	0.935085	-0.665989	Autophagy	Astrocytes	Non-telencephalon astrocytes, protoplasmic
ACNT2	2	0.19558	1.07857	0.840254	Autophagy	Astrocytes	Non-telencephalon astrocytes, fibrous
ACTE1	2	0.35289	1.02962	0.325642	Autophagy	Astrocytes	Telencephalon astrocytes, fibrous
ACTE2	2	0.57972	0.97513	-0.256081	Autophagy	Astrocytes	Telencephalon astrocytes, protoplasmic
COP1	2	0.01633	1.28986	2.41852	Autophagy	Oligodendrocytes	Committed oligodendrocytes cells (COP)
ENT1	2	0.0556	1.24804	1.73254	Autophagy	Enteric neurons	Nitrergic enteric neurons
ENT2	2	0.16512	1.1113	0.956831	Autophagy	Enteric neurons	Nitrergic enteric neurons
ENT3	2	0.22519	1.07601	0.702305	Autophagy	Enteric neurons	Nitrergic enteric neurons
ENT4	2	0.67037	0.944943	-0.497028	Autophagy	Enteric neurons	Cholinergic enteric neurons
ENT5	2	0.26938	1.06643	0.521889	Autophagy	Enteric neurons	Cholinergic enteric neurons
ENT6	2	0.13376	1.13442	1.11454	Autophagy	Enteric neurons	Cholinergic enteric neurons
ENT7	2	0.19985	1.10225	0.802338	Autophagy	Enteric neurons	Cholinergic enteric neurons, VGLUT2
ENT8	2	0.20961	1.10511	0.751647	Autophagy	Enteric neurons	Cholinergic enteric neurons, VGLUT2
ENT9	2	0.35399	1.04327	0.301704	Autophagy	Enteric neurons	Cholinergic enteric neurons
MBDOP1	2	0.22642	1.10144	0.70751	Autophagy	Cholinergic and monoaminergic neurons	Dopaminergic neurons, periaqueductal grey
MBDOP2	2	0.19995	1.11143	0.814043	Autophagy	Cholinergic and monoaminergic neurons	Dopaminergic neurons, ventral midbrain (SNc, VTA)
MFOL1	2	7e-05	1.50114	4.41511	Autophagy	Oligodendrocytes	Myelin forming oligodendrocytes (MFOL)
MGL1	2	0.46098	1.00644	0.045899	Autophagy	Microglia	Microglia
MGL2	2	0.28518	1.06828	0.529096	Autophagy	Microglia	Microglia, activated
MGL3	2	0.25723	1.09075	0.608475	Autophagy	Microglia	Microglia, activated
MOL1	2	5e-05	1.54905	4.91404	Autophagy	Oligodendrocytes	Mature oligodendrocytes
MSN1	2	0.06093	1.15313	1.60541	Autophagy	Telencephalon projecting inhibitory neurons	D1 medium spiny neurons, striatum
MSN2	2	0.02066	1.19555	2.15444	Autophagy	Telencephalon projecting inhibitory neurons	D2 medium spiny neurons, striatum
MSN3	2	0.18747	1.07405	0.844165	Autophagy	Telencephalon projecting inhibitory neurons	D2 medium spiny neurons, striatum
MSN4	2	0.16382	1.08187	0.971077	Autophagy	Telencephalon projecting inhibitory neurons	D1 medium spiny neurons, striatum
MSN5	2	0.04941	1.19141	1.77376	Autophagy	Telencephalon projecting inhibitory neurons	Patch D1/D2 neurons, striatum
MSN6	2	0.06515	1.16386	1.60129	Autophagy	Telencephalon projecting inhibitory neurons	Matrix D1 neurons, striatum
NFOL1	2	0.01376	1.31641	2.47096	Autophagy	Oligodendrocytes	Newly formed oligodendrocytes (NFOL)
OPC	2	0.92894	0.821334	-1.37149	Autophagy	Oligodendrocyte precursor cells	Oligodendrocytes precursor cells
ACMB	2	0.36343	1.02685	0.296911	Lysosome	Astrocytes	Dorsal midbrain Myoc-expressing astrocyte-like
ACNT1	2	0.00226	1.23273	3.13401	Lysosome	Astrocytes	Non-telencephalon astrocytes, protoplasmic
ACNT2	2	0.01366	1.16434	2.31872	Lysosome	Astrocytes	Non-telencephalon astrocytes, fibrous
ACTE1	2	0.17205	1.06651	0.938019	Lysosome	Astrocytes	Telencephalon astrocytes, fibrous
ACTE2	2	0.10225	1.09859	1.29602	Lysosome	Astrocytes	Telencephalon astrocytes, protoplasmic
COP1	2	0.21062	1.06788	0.776832	Lysosome	Oligodendrocytes	Committed oligodendrocytes cells (COP)
ENT1	2	0.54292	0.978816	-0.190009	Lysosome	Enteric neurons	Nitrergic enteric neurons
ENT2	2	0.60209	0.971998	-0.321141	Lysosome	Enteric neurons	Nitrergic enteric neurons
ENT3	2	0.7589	0.938883	-0.72791	Lysosome	Enteric neurons	Nitrergic enteric neurons
ENT4	2	0.55137	0.983732	-0.189898	Lysosome	Enteric neurons	Cholinergic enteric neurons
ENT5	2	0.63803	0.958325	-0.426406	Lysosome	Enteric neurons	Cholinergic enteric neurons
ENT6	2	0.45775	1.00229	0.0248441	Lysosome	Enteric neurons	Cholinergic enteric neurons
ENT7	2	0.52245	0.987657	-0.126349	Lysosome	Enteric neurons	Cholinergic enteric neurons, VGLUT2
ENT8	2	0.80875	0.910498	-0.886433	Lysosome	Enteric neurons	Cholinergic enteric neurons, VGLUT2
ENT9	2	0.57101	0.973356	-0.242815	Lysosome	Enteric neurons	Cholinergic enteric neurons
MBDOP1	2	0.90278	0.860192	-1.25278	Lysosome	Cholinergic and monoaminergic neurons	Dopaminergic neurons, periaqueductal grey
MBDOP2	2	0.49351	0.995345	-0.0444776	Lysosome	Cholinergic and monoaminergic neurons	Dopaminergic neurons, ventral midbrain (SNc, VTA)
MFOL1	2	0.01235	1.21303	2.41197	Lysosome	Oligodendrocytes	Myelin forming oligodendrocytes (MFOL)
MGL1	2	0	1.79839	7.68303	Lysosome	Microglia	Microglia
MGL2	2	0	1.65364	6.77308	Lysosome	Microglia	Microglia, activated
MGL3	2	0	1.81416	7.3491	Lysosome	Microglia	Microglia, activated
MOL1	2	0.02155	1.18601	2.1637	Lysosome	Oligodendrocytes	Mature oligodendrocytes
MSN1	2	0.9755	0.863458	-1.85465	Lysosome	Telencephalon projecting inhibitory neurons	D1 medium spiny neurons, striatum
MSN2	2	0.99812	0.810685	-2.66477	Lysosome	Telencephalon projecting inhibitory neurons	D2 medium spiny neurons, striatum
MSN3	2	0.98622	0.866688	-2.05208	Lysosome	Telencephalon projecting inhibitory neurons	D2 medium spiny neurons, striatum
MSN4	2	0.95717	0.897463	-1.65989	Lysosome	Telencephalon projecting inhibitory neurons	D1 medium spiny neurons, striatum
MSN5	2	0.96254	0.865541	-1.63781	Lysosome	Telencephalon projecting inhibitory neurons	Patch D1/D2 neurons, striatum
MSN6	2	0.52955	0.988196	-0.139355	Lysosome	Telencephalon projecting inhibitory neurons	Matrix D1 neurons, striatum
NFOL1	2	0.39893	1.01933	0.194869	Lysosome	Oligodendrocytes	Newly formed oligodendrocytes (NFOL)
OPC	2	0.99475	0.773488	-2.23213	Lysosome	Oligodendrocyte precursor cells	Oligodendrocytes precursor cells
ACMB	2	0	1.33313	6.05791	Mitochondria	Astrocytes	Dorsal midbrain Myoc-expressing astrocyte-like
ACNT1	2	0	1.46155	10.0149	Mitochondria	Astrocytes	Non-telencephalon astrocytes, protoplasmic
ACNT2	2	0	1.45698	10.5517	Mitochondria	Astrocytes	Non-telencephalon astrocytes, fibrous
ACTE1	2	0	1.58449	13.6709	Mitochondria	Astrocytes	Telencephalon astrocytes, fibrous
ACTE2	2	0	1.4654	10.2051	Mitochondria	Astrocytes	Telencephalon astrocytes, protoplasmic
COP1	2	0	1.36656	6.87703	Mitochondria	Oligodendrocytes	Committed oligodendrocytes cells (COP)
ENT1	2	0.05508	1.11093	1.66817	Mitochondria	Enteric neurons	Nitrergic enteric neurons
ENT2	2	0.19431	1.04636	0.852038	Mitochondria	Enteric neurons	Nitrergic enteric neurons
ENT3	2	0.60085	0.98497	-0.295247	Mitochondria	Enteric neurons	Nitrergic enteric neurons
ENT4	2	0.96471	0.908845	-1.72526	Mitochondria	Enteric neurons	Cholinergic enteric neurons
ENT5	2	0.74208	0.958878	-0.677658	Mitochondria	Enteric neurons	Cholinergic enteric neurons
ENT6	2	0.23515	1.04028	0.696992	Mitochondria	Enteric neurons	Cholinergic enteric neurons
ENT7	2	0.24792	1.04175	0.660134	Mitochondria	Enteric neurons	Cholinergic enteric neurons, VGLUT2
ENT8	2	0.22493	1.04828	0.741252	Mitochondria	Enteric neurons	Cholinergic enteric neurons, VGLUT2
ENT9	2	0.99947	0.799382	-2.87159	Mitochondria	Enteric neurons	Cholinergic enteric neurons
MBDOP1	2	0.08129	1.09797	1.42381	Mitochondria	Cholinergic and monoaminergic neurons	Dopaminergic neurons, periaqueductal grey
MBDOP2	2	0.47422	1.0015	0.0226551	Mitochondria	Cholinergic and monoaminergic neurons	Dopaminergic neurons, ventral midbrain (SNc, VTA)
MFOL1	2	0.42311	1.00921	0.169985	Mitochondria	Oligodendrocytes	Myelin forming oligodendrocytes (MFOL)
MGL1	2	0.58043	0.985668	-0.227954	Mitochondria	Microglia	Microglia
MGL2	2	0.76033	0.958313	-0.718031	Mitochondria	Microglia	Microglia, activated
MGL3	2	0.99251	0.843511	-2.30495	Mitochondria	Microglia	Microglia, activated
MOL1	2	1e-05	1.27504	5.34777	Mitochondria	Oligodendrocytes	Mature oligodendrocytes
MSN1	2	1e-05	1.2103	4.53773	Mitochondria	Telencephalon projecting inhibitory neurons	D1 medium spiny neurons, striatum
MSN2	2	0	1.24922	5.72244	Mitochondria	Telencephalon projecting inhibitory neurons	D2 medium spiny neurons, striatum
MSN3	2	0	1.23652	5.88131	Mitochondria	Telencephalon projecting inhibitory neurons	D2 medium spiny neurons, striatum
MSN4	2	0	1.21433	5.53548	Mitochondria	Telencephalon projecting inhibitory neurons	D1 medium spiny neurons, striatum
MSN5	2	0.00014	1.20785	4.07454	Mitochondria	Telencephalon projecting inhibitory neurons	Patch D1/D2 neurons, striatum
MSN6	2	0	1.35652	6.84304	Mitochondria	Telencephalon projecting inhibitory neurons	Matrix D1 neurons, striatum
NFOL1	2	0.00234	1.18613	3.04769	Mitochondria	Oligodendrocytes	Newly formed oligodendrocytes (NFOL)
OPC	2	0.13063	1.07047	1.13895	Mitochondria	Oligodendrocyte precursor cells	Oligodendrocytes precursor cells
ACMB	2	0.01143	1.07246	2.32108	LoF intolerant	Astrocytes	Dorsal midbrain Myoc-expressing astrocyte-like
ACNT1	2	0.00052	1.08705	3.32859	LoF intolerant	Astrocytes	Non-telencephalon astrocytes, protoplasmic
ACNT2	2	0	1.18214	7.36432	LoF intolerant	Astrocytes	Non-telencephalon astrocytes, fibrous
ACTE1	2	0	1.18183	7.22343	LoF intolerant	Astrocytes	Telencephalon astrocytes, fibrous
ACTE2	2	0	1.14189	5.30518	LoF intolerant	Astrocytes	Telencephalon astrocytes, protoplasmic
COP1	2	0	1.23267	7.30615	LoF intolerant	Oligodendrocytes	Committed oligodendrocytes cells (COP)
ENT1	2	0	1.27012	7.19298	LoF intolerant	Enteric neurons	Nitrergic enteric neurons
ENT2	2	0	1.16916	5.76837	LoF intolerant	Enteric neurons	Nitrergic enteric neurons
ENT3	2	0	1.24695	9.12316	LoF intolerant	Enteric neurons	Nitrergic enteric neurons
ENT4	2	0	1.22672	7.76822	LoF intolerant	Enteric neurons	Cholinergic enteric neurons
ENT5	2	0	1.22928	6.95125	LoF intolerant	Enteric neurons	Cholinergic enteric neurons
ENT6	2	0	1.22131	7.03649	LoF intolerant	Enteric neurons	Cholinergic enteric neurons
ENT7	2	3e-05	1.1469	4.35346	LoF intolerant	Enteric neurons	Cholinergic enteric neurons, VGLUT2
ENT8	2	1e-05	1.16963	4.80233	LoF intolerant	Enteric neurons	Cholinergic enteric neurons, VGLUT2
ENT9	2	0.00138	1.11661	3.15135	LoF intolerant	Enteric neurons	Cholinergic enteric neurons
MBDOP1	2	0	1.25511	6.96954	LoF intolerant	Cholinergic and monoaminergic neurons	Dopaminergic neurons, periaqueductal grey
MBDOP2	2	0	1.22498	6.60498	LoF intolerant	Cholinergic and monoaminergic neurons	Dopaminergic neurons, ventral midbrain (SNc, VTA)
MFOL1	2	0	1.33382	11.3015	LoF intolerant	Oligodendrocytes	Myelin forming oligodendrocytes (MFOL)
MGL1	2	0.69756	0.979611	-0.529429	LoF intolerant	Microglia	Microglia
MGL2	2	0.04468	1.06096	1.70675	LoF intolerant	Microglia	Microglia, activated
MGL3	2	0.29399	1.02197	0.531252	LoF intolerant	Microglia	Microglia, activated
MOL1	2	0	1.19472	6.58674	LoF intolerant	Oligodendrocytes	Mature oligodendrocytes
MSN1	2	0	1.44135	17.8099	LoF intolerant	Telencephalon projecting inhibitory neurons	D1 medium spiny neurons, striatum
MSN2	2	0	1.45493	18.6454	LoF intolerant	Telencephalon projecting inhibitory neurons	D2 medium spiny neurons, striatum
MSN3	2	0	1.36789	15.8071	LoF intolerant	Telencephalon projecting inhibitory neurons	D2 medium spiny neurons, striatum
MSN4	2	0	1.35498	16.3828	LoF intolerant	Telencephalon projecting inhibitory neurons	D1 medium spiny neurons, striatum
MSN5	2	0	1.31279	11.2542	LoF intolerant	Telencephalon projecting inhibitory neurons	Patch D1/D2 neurons, striatum
MSN6	2	0	1.30325	10.9527	LoF intolerant	Telencephalon projecting inhibitory neurons	Matrix D1 neurons, striatum
NFOL1	2	0	1.26429	7.83726	LoF intolerant	Oligodendrocytes	Newly formed oligodendrocytes (NFOL)
OPC	2	0.00881	1.08683	2.44577	LoF intolerant	Oligodendrocyte precursor cells	Oligodendrocytes precursor cells
